# Supplementary material for: Predicting trajectories of illness using RNA velocity of whole blood
Source: Nat Commun. 2026 May 6;17:3652. doi: 10.1038/s41467-026-71685-5 (PMC13149583; doi:10.1038/s41467-026-71685-5)
Supplement: Supplementary file 3 — Supplementary Data 1 [file 41467_2026_71685_MOESM3_ESM.xlsx]

## Sheet: SARS-CoV-2 323 gene signature
Ensembl ID	Gene Symbol
ENSG00000188290	HES4
ENSG00000187608	ISG15
ENSG00000224969	NA
ENSG00000188157	AGRN
ENSG00000116663	FBXO6
ENSG00000285646	NA
ENSG00000173372	C1QA
ENSG00000173369	C1QB
ENSG00000233975	LINC02574
ENSG00000126709	IFI6
ENSG00000242267	NA
ENSG00000137959	IFI44L
ENSG00000117228	GBP1
ENSG00000213512	GBP7
ENSG00000162654	GBP4
ENSG00000154451	GBP5
ENSG00000225492	NA
ENSG00000228703	NA
ENSG00000155363	MOV10
ENSG00000198019	NA
ENSG00000230806	SRGAP2-AS1
ENSG00000265531	FCGR1CP
ENSG00000196369	SRGAP2B
ENSG00000215784	FAM72D
ENSG00000150337	FCGR1A
ENSG00000233875	NA
ENSG00000160710	ADAR
ENSG00000163565	IFI16
ENSG00000133063	CHIT1
ENSG00000276600	RAB7B
ENSG00000266028	SRGAP2
ENSG00000162772	ATF3
ENSG00000286216	NA
ENSG00000122861	PLAU
ENSG00000287077	NA
ENSG00000152766	ANKRD22
ENSG00000107798	LIPA
ENSG00000185745	IFIT1
ENSG00000152778	IFIT5
ENSG00000165806	CASP7
ENSG00000142089	IFITM3
ENSG00000185507	IRF7
ENSG00000132109	TRIM21
ENSG00000133805	AMPD3
ENSG00000177112	IRAG1-AS1
ENSG00000175274	TP53I11
ENSG00000156587	UBE2L6
ENSG00000149131	SERPING1
ENSG00000168062	BATF2
ENSG00000175550	DRAP1
ENSG00000110057	UNC93B1
ENSG00000255337	TMEM123-DT
ENSG00000256377	NA
ENSG00000089127	OAS1
ENSG00000257452	NA
ENSG00000111331	OAS3
ENSG00000111335	OAS2
ENSG00000257279	LOC100506551
ENSG00000135114	OASL
ENSG00000197653	DNAH10
ENSG00000073060	SCARB1
ENSG00000273628	NA
ENSG00000133106	EPSTI1
ENSG00000102794	ACOD1
ENSG00000283384	NA
ENSG00000100889	PCK2
ENSG00000259321	NA
ENSG00000100911	PSME2
ENSG00000100918	REC8
ENSG00000185880	TRIM69
ENSG00000259709	NA
ENSG00000140464	PML
ENSG00000260096	NA
ENSG00000172183	ISG20
ENSG00000140511	HAPLN3
ENSG00000283597	FAM169BP
ENSG00000179044	EXOC3L1
ENSG00000168404	MLKL
ENSG00000103154	NECAB2
ENSG00000285012	NA
ENSG00000187741	FANCA
ENSG00000183688	RFLNB
ENSG00000132530	XAF1
ENSG00000187870	NA
ENSG00000266786	NA
ENSG00000264164	NA
ENSG00000108700	CCL8
ENSG00000172123	SLFN12
ENSG00000173786	CNP
ENSG00000108771	DHX58
ENSG00000068079	IFI35
ENSG00000161692	DBF4B
ENSG00000108387	SEPTIN4
ENSG00000108932	SLC16A6
ENSG00000154889	MPPE1
ENSG00000130813	SHFL
ENSG00000186529	CYP4F3
ENSG00000186115	CYP4F2
ENSG00000269720	CCDC194
ENSG00000130303	BST2
ENSG00000268658	LINC00664
ENSG00000178904	DPY19L3
ENSG00000167601	AXL
ENSG00000239736	NA
ENSG00000204936	CD177
ENSG00000008438	PGLYRP1
ENSG00000118162	KPTN
ENSG00000205837	LINC00487
ENSG00000225964	NA
ENSG00000134321	RSAD2
ENSG00000115155	OTOF
ENSG00000158089	GALNT14
ENSG00000055332	EIF2AK2
ENSG00000136689	IL1RN
ENSG00000224789	NA
ENSG00000287742	NA
ENSG00000232377	LOC101928386
ENSG00000078098	FAP
ENSG00000115267	IFIH1
ENSG00000223960	CHROMR
ENSG00000231858	STAT4-AS1
ENSG00000135903	PAX3
ENSG00000135899	SP110
ENSG00000225493	LINC01107
ENSG00000125826	RBCK1
ENSG00000088827	SIGLEC1
ENSG00000234265	LINC01723
ENSG00000124201	ZNFX1
ENSG00000227297	NA
ENSG00000124256	ZBP1
ENSG00000130589	HELZ2
ENSG00000166265	CYYR1
ENSG00000159228	CBR1
ENSG00000157601	MX1
ENSG00000228318	NA
ENSG00000225731	PDE9A-AS1
ENSG00000237989	LINC01679
ENSG00000100228	RAB36
ENSG00000128342	LIF
ENSG00000221963	APOL6
ENSG00000228587	NA
ENSG00000128284	APOL3
ENSG00000128335	APOL2
ENSG00000100342	APOL1
ENSG00000025708	TYMP
ENSG00000177989	CIMAP1B
ENSG00000273272	NA
ENSG00000008735	MAPK8IP2
ENSG00000279727	LINC02033
ENSG00000172936	MYD88
ENSG00000144655	CSRNP1
ENSG00000163823	CCR1
ENSG00000164054	SHISA5
ENSG00000144730	IL17RD
ENSG00000163666	HESX1
ENSG00000198643	FAM3D
ENSG00000243276	NA
ENSG00000138496	PARP9
ENSG00000163840	DTX3L
ENSG00000173193	PARP14
ENSG00000114698	PLSCR4
ENSG00000188313	PLSCR1
ENSG00000168811	IL12A
ENSG00000223387	LINC02068
ENSG00000078081	LAMP3
ENSG00000136514	RTP4
ENSG00000230266	XXYLT1-AS2
ENSG00000224614	NA
ENSG00000002549	LAP3
ENSG00000251129	NA
ENSG00000248165	NA
ENSG00000169245	CXCL10
ENSG00000138760	SCARB2
ENSG00000163644	PPM1K
ENSG00000287181	LOC124900731
ENSG00000286978	NA
ENSG00000138646	HERC5
ENSG00000164099	PRSS12
ENSG00000287188	NA
ENSG00000137628	DDX60
ENSG00000164175	SLC45A2
ENSG00000113494	PRLR
ENSG00000286193	CPLANE1-AS1
ENSG00000164509	IL31RA
ENSG00000249697	NA
ENSG00000184838	PRR16
ENSG00000137285	TUBB2B
ENSG00000153162	BMP6
ENSG00000137414	FAM8A1
ENSG00000181126	NA
ENSG00000204264	PSMB8
ENSG00000168394	TAP1
ENSG00000189325	BNIP5
ENSG00000010030	ETV7
ENSG00000224666	NA
ENSG00000172432	GTPBP2
ENSG00000124688	MAD2L1BP
ENSG00000172426	RSPH9
ENSG00000287485	LOC105375082
ENSG00000146411	SLC2A12
ENSG00000226004	SIMALR
ENSG00000146425	DYNLT1
ENSG00000285492	LOC112267968
ENSG00000288696	NA
ENSG00000227017	NA
ENSG00000122547	EEPD1
ENSG00000205628	LINC01446
ENSG00000233073	NA
ENSG00000205413	SAMD9
ENSG00000177409	SAMD9L
ENSG00000169871	TRIM56
ENSG00000146859	TMEM140
ENSG00000283648	NA
ENSG00000013374	NUB1
ENSG00000288580	NA
ENSG00000038945	MSR1
ENSG00000104213	PDGFRL
ENSG00000175445	LPL
ENSG00000165078	CPA6
ENSG00000247317	NA
ENSG00000160932	LY6E
ENSG00000178685	PARP10
ENSG00000287480	NA
ENSG00000120217	CD274
ENSG00000197646	PDCD1LG2
ENSG00000287276	NA
ENSG00000165023	DIRAS2
ENSG00000231528	FAM225A
ENSG00000157693	TMEM268
ENSG00000148344	PTGES
ENSG00000136816	TOR1B
ENSG00000233785	NA

## Sheet: TB-IRIS 56 gene signature
Ensembl ID	Gene Symbol
ENSG00000000971	CFH
ENSG00000107833	NPM3
ENSG00000138182	KIF20B
ENSG00000148572	NRBF2
ENSG00000171204	TMEM126B
ENSG00000181754	AMIGO1
ENSG00000196778	OR52K1
ENSG00000196865	NHLRC2
ENSG00000228063	LYPLAL1-DT
ENSG00000254468	NA
ENSG00000265531	FCGR1CP
ENSG00000273415	LINC02725
ENSG00000286924	NA
ENSG00000069966	GNB5
ENSG00000111653	ING4
ENSG00000118307	DNAI7
ENSG00000127585	FBXL16
ENSG00000139289	PHLDA1
ENSG00000155592	ZKSCAN2
ENSG00000184209	SNRNP35
ENSG00000198794	SCAMP5
ENSG00000211896	IGHG1
ENSG00000214826	DDX12P
ENSG00000258101	NA
ENSG00000258944	NA
ENSG00000259146	SIPA1L1-AS1
ENSG00000264958	ALOX12P1
ENSG00000101557	USP14
ENSG00000187244	BCAM
ENSG00000188283	ZNF383
ENSG00000196172	ZNF681
ENSG00000198612	COPS8
ENSG00000228857	ACTR3-AS1
ENSG00000230492	NA
ENSG00000254004	ZNF260
ENSG00000114859	CLCN2
ENSG00000156234	CXCL13
ENSG00000163257	DCAF16
ENSG00000163644	PPM1K
ENSG00000178694	NSUN3
ENSG00000188636	RTL6
ENSG00000211663	IGLV3-19
ENSG00000235568	NFAM1
ENSG00000248477	NAIPP3
ENSG00000273812	LINC02970
ENSG00000055609	KMT2C
ENSG00000102057	KCND1
ENSG00000102312	PORCN
ENSG00000106853	PTGR1
ENSG00000128596	CCDC136
ENSG00000135047	CTSL
ENSG00000146072	TNFRSF21
ENSG00000168672	LRATD2
ENSG00000182325	FBXL6
ENSG00000257743	MGAM2
ENSG00000249988	NA

## Sheet: PERFORM 59 gene signature
Ensembl ID	Gene Symbol
ENSG00000062524	LTK
ENSG00000073756	PTGS2
ENSG00000079337	RAPGEF3
ENSG00000087116	ADAMTS2
ENSG00000102007	PLP2
ENSG00000105737	GRIK5
ENSG00000107317	PTGDS
ENSG00000111886	GABRR2
ENSG00000113369	ARRDC3
ENSG00000121570	DPPA4
ENSG00000125733	TRIP10
ENSG00000129538	RNASE1
ENSG00000132613	MTSS2
ENSG00000133067	LGR6
ENSG00000133328	PLAAT2
ENSG00000135324	MRAP2
ENSG00000135373	EHF
ENSG00000136315	RNASE2CP
ENSG00000142606	MMEL1
ENSG00000143457	GOLPH3L
ENSG00000145428	RNF175
ENSG00000147804	SLC39A4
ENSG00000149428	HYOU1
ENSG00000151012	SLC7A11
ENSG00000159650	UROC1
ENSG00000161835	TAMALIN
ENSG00000164509	IL31RA
ENSG00000164591	MYOZ3
ENSG00000165092	ALDH1A1
ENSG00000169397	RNASE3
ENSG00000170935	NCBP2L
ENSG00000171860	C3AR1
ENSG00000172803	SNX32
ENSG00000177045	SIX5
ENSG00000179776	CDH5
ENSG00000185523	SPATA45
ENSG00000197520	FAM177B
ENSG00000197889	MEIG1
ENSG00000235169	SMIM1
ENSG00000235978	NA
ENSG00000237589	HMGN1P32
ENSG00000241560	ZBTB20-AS1
ENSG00000244676	NA
ENSG00000246526	LINC02481
ENSG00000249631	NA
ENSG00000255520	NA
ENSG00000256379	TRAV8-5
ENSG00000257279	NA
ENSG00000258689	LINC01269
ENSG00000261652	PIERCE2
ENSG00000264745	TTC39C-AS1
ENSG00000274588	DGKK
ENSG00000276600	RAB7B
ENSG00000286010	NA
ENSG00000286282	NA
ENSG00000286652	NA
ENSG00000287077	NA
ENSG00000287216	NA
ENSG00000288073	NA

## Sheet: PERFORM 50 gene signature
Ensembl ID	Gene Symbol
ENSG00000007062	PROM1
ENSG00000066032	CTNNA2
ENSG00000067842	ATP2B3
ENSG00000087116	ADAMTS2
ENSG00000101542	CDH20
ENSG00000113552	GNPDA1
ENSG00000125733	TRIP10
ENSG00000128641	MYO1B
ENSG00000132170	PPARG
ENSG00000132613	MTSS2
ENSG00000133328	PLAAT2
ENSG00000136770	DNAJC1
ENSG00000139364	TMEM132B
ENSG00000143457	GOLPH3L
ENSG00000151012	SLC7A11
ENSG00000163697	APBB2
ENSG00000164509	IL31RA
ENSG00000164932	CTHRC1
ENSG00000169397	RNASE3
ENSG00000170935	NCBP2L
ENSG00000181577	LINC03040
ENSG00000182168	UNC5C
ENSG00000184349	EFNA5
ENSG00000188375	H3-5
ENSG00000197506	SLC28A3
ENSG00000206531	CD200R1L
ENSG00000211895	IGHA1
ENSG00000218357	LINC01644
ENSG00000234232	PDE4DIPP7
ENSG00000234961	NA
ENSG00000235169	SMIM1
ENSG00000235978	NA
ENSG00000237732	CT75
ENSG00000237813	CAV2-DT
ENSG00000238045	MVP-DT
ENSG00000241560	ZBTB20-AS1
ENSG00000242628	NA
ENSG00000245146	MALINC1
ENSG00000250988	SNHG21
ENSG00000251002	TRD-AS1
ENSG00000260133	CA5AP1
ENSG00000264769	MAFG-AS1
ENSG00000265282	NA
ENSG00000267440	LINC02594
ENSG00000268069	NA
ENSG00000273129	PACERR
ENSG00000274588	DGKK
ENSG00000278341	NA
ENSG00000285591	NA
ENSG00000288658	RNF228
