# Supplementary material for: Predicting trajectories of illness using RNA velocity of whole blood
Source: Nat Commun. 2026 May 6;17:3652. doi: 10.1038/s41467-026-71685-5 (PMC13149583; doi:10.1038/s41467-026-71685-5)
Supplement: Supplementary file 4 — Supplementary Data 2 [file 41467_2026_71685_MOESM4_ESM.xlsx]

## Sheet: SARS-CoV-2_GO_terms
ID	Term	Ont	N	DE	P.DE	Adj.P
GO:0051607	defense response to virus	BP	221	41	1.37721720406846e-37	2.86061785457061e-33
GO:0044419	biological process involved in interspecies interaction between organisms	BP	1239	77	9.82762184700641e-37	1.02064766692085e-32
GO:0009607	response to biotic stimulus	BP	1143	74	2.68219377837884e-36	1.85706156569023e-32
GO:0051707	response to other organism	BP	1117	73	5.15483552832985e-36	2.41402173880469e-32
GO:0043207	response to external biotic stimulus	BP	1119	73	5.81103880122451e-36	2.41402173880469e-32
GO:0009615	response to virus	BP	284	43	1.64600013717331e-35	5.69817814153781e-32
GO:0006952	defense response	BP	1311	76	4.19706042381705e-34	1.24538774375863e-30
GO:0098542	defense response to other organism	BP	907	64	4.7477552570674e-33	1.23269530555684e-29
GO:0140546	defense response to symbiont	BP	834	60	2.83442671554493e-31	6.54154192317597e-28
GO:0009605	response to external stimulus	BP	1662	80	1.85265027520565e-30	3.84813988662966e-27
GO:0045087	innate immune response	BP	704	55	2.58441597570539e-30	4.88008220285243e-27
GO:0006955	immune response	BP	1304	68	2.68885912220104e-27	4.65419106893648e-24
GO:1903900	regulation of viral life cycle	BP	108	24	3.64561752840618e-24	5.82485551404037e-21
GO:0050792	regulation of viral process	BP	123	25	4.24118305093247e-24	6.169720030664e-21
GO:0045071	negative regulation of viral genome replication	BP	43	18	4.45552936594097e-24	6.169720030664e-21
GO:0045069	regulation of viral genome replication	BP	65	20	1.93866576750322e-23	2.51675166605059e-20
GO:0006950	response to stress	BP	2728	91	2.4504649540924e-23	2.99403573890901e-20
GO:0048525	negative regulation of viral process	BP	71	20	1.45056454884257e-22	1.67387090244495e-19
GO:0019058	viral life cycle	BP	228	29	8.74695406097496e-22	9.56226225265847e-19
GO:0002376	immune system process	BP	1839	72	1.58831837519926e-21	1.64954804856319e-18
GO:0019079	viral genome replication	BP	93	21	2.04179421473426e-21	2.01952893496407e-18
GO:0016032	viral process	BP	306	32	2.51371072820605e-21	2.37328570616217e-18
GO:0034097	response to cytokine	BP	662	43	2.32123323730595e-20	2.09627545965573e-17
GO:1901652	response to peptide	BP	675	43	4.88024835149712e-20	4.22365160453944e-17
GO:0002831	regulation of response to biotic stimulus	BP	385	32	2.58392224312344e-18	2.14682595647668e-15
GO:0032101	regulation of response to external stimulus	BP	763	43	4.91120966522792e-18	3.92348984447881e-15
GO:0031347	regulation of defense response	BP	585	37	3.8030573114359e-17	2.92567790429019e-14
GO:0034340	response to type I interferon	BP	54	15	4.28892007191318e-17	3.18161281477531e-14
GO:0045088	regulation of innate immune response	BP	329	28	2.25863485049604e-16	1.6177277406777e-13
GO:0071357	cellular response to type I interferon	BP	49	13	1.10617513604477e-14	7.65878791692867e-12
GO:0071345	cellular response to cytokine stimulus	BP	603	34	2.56953655254628e-14	1.7216723784819e-11
GO:0032103	positive regulation of response to external stimulus	BP	468	30	3.72877954228041e-14	2.42032749602208e-11
GO:0050776	regulation of immune response	BP	691	36	4.4077320131472e-14	2.77433338318426e-11
GO:0002833	positive regulation of response to biotic stimulus	BP	292	24	8.02157854224528e-14	4.76612082476561e-11
GO:0002682	regulation of immune system process	BP	1137	46	8.03111207292842e-14	4.76612082476561e-11
GO:0140888	interferon-mediated signaling pathway	BP	71	14	9.02114276518161e-14	5.20494878821075e-11
GO:0045089	positive regulation of innate immune response	BP	272	23	1.50797527511582e-13	8.4654471457921e-11
GO:0002684	positive regulation of immune system process	BP	803	38	1.58992899148859e-13	8.69063554794987e-11
GO:0050896	response to stimulus	BP	5768	117	2.36303113848524e-13	1.25852614814044e-10
GO:0060337	type I interferon-mediated signaling pathway	BP	48	12	2.64222086227037e-13	1.37203923825544e-10
GO:0031349	positive regulation of defense response	BP	374	26	3.47290481374924e-13	1.75940746064355e-10
GO:0050778	positive regulation of immune response	BP	550	31	4.195784374756e-13	2.07501517257278e-10
GO:0009617	response to bacterium	BP	497	29	1.1133383243852e-12	5.37794193855931e-10
GO:0002253	activation of immune response	BP	394	26	1.15277691705912e-12	5.44189303278068e-10
GO:0140374	antiviral innate immune response	BP	42	11	1.53050817203861e-12	7.06448560920312e-10
GO:0032479	regulation of type I interferon production	BP	89	14	2.37595025494249e-12	1.05001835628533e-09
GO:0032606	type I interferon production	BP	89	14	2.37595025494249e-12	1.05001835628533e-09
GO:0080134	regulation of response to stress	BP	970	40	2.6912767987866e-12	1.16459396640826e-09
GO:0002218	activation of innate immune response	BP	216	19	1.11634141544768e-11	4.73214847760483e-09
GO:0019221	cytokine-mediated signaling pathway	BP	375	24	1.74950525619531e-11	7.26779473528654e-09
GO:0034341	response to type II interferon	BP	86	13	2.50352696690816e-11	1.01962271822842e-08
GO:0001817	regulation of cytokine production	BP	580	29	4.83852748833398e-11	1.93271258577279e-08
GO:0001816	cytokine production	BP	584	29	5.70240930293355e-11	2.23480648360817e-08
GO:0035456	response to interferon-beta	BP	22	8	9.4530666294659e-11	3.60122539967125e-08
GO:0035455	response to interferon-alpha	BP	14	7	9.53576606720517e-11	3.60122539967125e-08
GO:0048584	positive regulation of response to stimulus	BP	1612	50	1.08855289165914e-10	4.03755930583071e-08
GO:0002221	pattern recognition receptor signaling pathway	BP	192	17	1.29123351437731e-10	4.70530023283004e-08
GO:0002753	cytoplasmic pattern recognition receptor signaling pathway	BP	121	14	1.69418532381883e-10	6.06722816569672e-08
GO:0048583	regulation of response to stimulus	BP	2736	68	3.0180165952902e-10	1.0624953000131e-07
GO:0002758	innate immune response-activating signaling pathway	BP	203	17	3.09622467028841e-10	1.07186137710934e-07
GO:0003725	double-stranded RNA binding	MF	52	10	4.50043261056789e-10	1.51709560244747e-07
GO:0042221	response to chemical	BP	2508	64	4.52842556216567e-10	1.51709560244747e-07
GO:0002757	immune response-activating signaling pathway	BP	349	21	1.08365236273618e-09	3.57278463911002e-07
GO:0002764	immune response-regulating signaling pathway	BP	387	22	1.22741733586385e-09	3.98354460675437e-07
GO:0007166	cell surface receptor signaling pathway	BP	1878	52	2.42949236347191e-09	7.76353628948847e-07
GO:0002832	negative regulation of response to biotic stimulus	BP	82	11	3.31776424049305e-09	1.04414062180729e-06
GO:0023052	signaling	BP	4208	87	3.48333924628835e-09	1.07988715648739e-06
GO:0007154	cell communication	BP	4223	87	4.20003311087472e-09	1.28292481979381e-06
GO:0039530	MDA-5 signaling pathway	BP	7	5	4.62023778698189e-09	1.37095655819144e-06
GO:0070106	interleukin-27-mediated signaling pathway	BP	7	5	4.62023778698189e-09	1.37095655819144e-06
GO:0006954	inflammatory response	BP	622	27	5.27717196976677e-09	1.54383294343698e-06
GO:0045824	negative regulation of innate immune response	BP	68	10	7.0197927311499e-09	2.02511270581548e-06
GO:0007165	signal transduction	BP	3879	81	1.26036271610379e-08	3.58616355838244e-06
GO:0032481	positive regulation of type I interferon production	BP	57	9	2.13433659542708e-08	5.99085208427242e-06
GO:0062207	regulation of pattern recognition receptor signaling pathway	BP	122	12	2.29667516678585e-08	6.36056531857452e-06
GO:0010629	negative regulation of gene expression	BP	764	29	2.67954484838539e-08	7.32326658497538e-06
GO:0001818	negative regulation of cytokine production	BP	212	15	3.51807251709449e-08	9.49011483799605e-06
GO:0048519	negative regulation of biological process	BP	3553	75	4.2676887164554e-08	1.11815564998724e-05
GO:0010646	regulation of cell communication	BP	2353	57	4.27790851573085e-08	1.11815564998724e-05
GO:0060759	regulation of response to cytokine stimulus	BP	129	12	4.30660305228344e-08	1.11815564998724e-05
GO:0009966	regulation of signal transduction	BP	2053	52	5.06424424436643e-08	1.29863478024364e-05
GO:0051716	cellular response to stimulus	BP	4824	92	6.00038216714359e-08	1.51992607309438e-05
GO:0032728	positive regulation of interferon-beta production	BP	32	7	7.80634716349851e-08	1.95356189075937e-05
GO:0042742	defense response to bacterium	BP	226	15	8.20560319605076e-08	2.02903076172822e-05
GO:0023051	regulation of signaling	BP	2350	56	1.05148982377208e-07	2.56947001524351e-05
GO:0060338	regulation of type I interferon-mediated signaling pathway	BP	34	7	1.22291366087852e-07	2.9536208895474e-05
GO:0050777	negative regulation of immune response	BP	148	12	1.9744632820941e-07	4.71397434854903e-05
GO:0001959	regulation of cytokine-mediated signaling pathway	BP	123	11	2.39584342482115e-07	5.65500724738184e-05
GO:0030522	intracellular receptor signaling pathway	BP	249	15	2.89628958336112e-07	6.75941920629143e-05
GO:0048518	positive regulation of biological process	BP	4232	82	3.25509848308625e-07	7.51240562135384e-05
GO:0002683	negative regulation of immune system process	BP	364	18	3.48127584553279e-07	7.94610775687489e-05
GO:0039531	regulation of cytoplasmic pattern recognition receptor signaling pathway	BP	80	9	4.35182872284859e-07	9.82519939155305e-05
GO:0001819	positive regulation of cytokine production	BP	370	18	4.42331510398417e-07	9.87921269084465e-05
GO:0044403	biological process involved in symbiotic interaction	BP	231	14	6.8031233487003e-07	0.000150327
GO:0032608	interferon-beta production	BP	44	7	7.88073745522824e-07	0.000170511
GO:0032648	regulation of interferon-beta production	BP	44	7	7.88073745522824e-07	0.000170511
GO:0051239	regulation of multicellular organismal process	BP	2002	48	1.02257287968684e-06	0.000218968
GO:0051701	biological process involved in interaction with host	BP	143	11	1.09316208802229e-06	0.000231695
GO:0062208	positive regulation of pattern recognition receptor signaling pathway	BP	48	7	1.45477013531405e-06	0.000305223
GO:0032496	response to lipopolysaccharide	BP	247	14	1.51262197619885e-06	0.000314187
GO:0001730	2'-5'-oligoadenylate synthetase activity	MF	3	3	1.65071260031762e-06	0.000339475
GO:0060760	positive regulation of response to cytokine stimulus	BP	49	7	1.68033148407871e-06	0.000342178
GO:0071346	cellular response to type II interferon	BP	72	8	2.13261673742597e-06	0.000430064
GO:0002237	response to molecule of bacterial origin	BP	259	14	2.64298721453255e-06	0.00052786
GO:0071222	cellular response to lipopolysaccharide	BP	161	11	3.50283588803058e-06	0.000692928
GO:0003824	catalytic activity	MF	3745	72	4.16046772682119e-06	0.000815255
GO:0071219	cellular response to molecule of bacterial origin	BP	168	11	5.2845002591316e-06	0.00102584
GO:0051715	cytolysis in another organism	BP	4	3	6.54496281122469e-06	0.00125875
GO:0016787	hydrolase activity	MF	1639	40	6.91845030909173e-06	0.00131838
GO:0051241	negative regulation of multicellular organismal process	BP	739	24	7.31508278981937e-06	0.00138129
GO:0035556	intracellular signal transduction	BP	2020	46	7.53286618146886e-06	0.0014096
GO:0042832	defense response to protozoan	BP	24	5	7.93536890921548e-06	0.00147166
GO:0072567	chemokine (C-X-C motif) ligand 2 production	BP	12	4	8.86432635041604e-06	0.0016151
GO:2000341	regulation of chemokine (C-X-C motif) ligand 2 production	BP	12	4	8.86432635041604e-06	0.0016151
GO:0017111	ribonucleoside triphosphate phosphatase activity	MF	504	19	9.0805206319886e-06	0.0016401
GO:0031348	negative regulation of defense response	BP	179	11	9.6848240981695e-06	0.00173417
GO:0050789	regulation of biological process	BP	7667	120	9.85054700387656e-06	0.00174589
GO:0046718	symbiont entry into host cell	BP	116	9	9.9183708077996e-06	0.00174589
GO:0031640	killing of cells of another organism	BP	89	8	1.05989373139687e-05	0.00183459
GO:0141061	disruption of cell in another organism	BP	89	8	1.05989373139687e-05	0.00183459
GO:0010876	lipid localization	BP	334	15	1.1023045283585e-05	0.00189223
GO:0001562	response to protozoan	BP	26	5	1.20464897953467e-05	0.00205096
GO:0044409	symbiont entry into host	BP	119	9	1.22059445834196e-05	0.00206122
GO:0141060	disruption of anatomical structure in another organism	BP	91	8	1.24994498515596e-05	0.00209376
GO:0032102	negative regulation of response to external stimulus	BP	258	13	1.29454331046514e-05	0.00215112
GO:0009967	positive regulation of signal transduction	BP	1094	30	1.3877329185208e-05	0.00228767
GO:0006869	lipid transport	BP	300	14	1.42391531027131e-05	0.00232883
GO:0071216	cellular response to biotic stimulus	BP	187	11	1.46311440918951e-05	0.00237425
GO:0032020	ISG15-protein conjugation	BP	5	3	1.62190339242938e-05	0.00261152
GO:0001961	positive regulation of cytokine-mediated signaling pathway	BP	46	6	1.63650729806728e-05	0.00261476
GO:0002252	immune effector process	BP	480	18	1.69812993278845e-05	0.00269251
GO:0065007	biological regulation	BP	7936	122	2.04594256711719e-05	0.00321941
GO:0048523	negative regulation of cellular process	BP	3263	63	2.15314314287598e-05	0.00336263
GO:0010628	positive regulation of gene expression	BP	846	25	2.32500564851431e-05	0.00360393
GO:0098586	cellular response to virus	BP	49	6	2.37210849066813e-05	0.00364053
GO:0010605	negative regulation of macromolecule metabolic process	BP	1790	41	2.38367226422465e-05	0.00364053
GO:0002526	acute inflammatory response	BP	73	7	2.50761255325501e-05	0.00377962
GO:0032480	negative regulation of type I interferon production	BP	30	5	2.5111367786081e-05	0.00377962
GO:0016462	pyrophosphatase activity	MF	549	19	2.98180611528223e-05	0.00445576
GO:0016817	hydrolase activity, acting on acid anhydrides	MF	550	19	3.05677734690711e-05	0.004503
GO:0016818	hydrolase activity, acting on acid anhydrides, in phosphorus-containing anhydrides	MF	550	19	3.05677734690711e-05	0.004503
GO:0048522	positive regulation of cellular process	BP	3807	70	3.08943919105929e-05	0.00451907
GO:0010886	positive regulation of cholesterol storage	BP	6	3	3.21539874525808e-05	0.00463799
GO:0019835	cytolysis	BP	6	3	3.21539874525808e-05	0.00463799
GO:0010558	negative regulation of macromolecule biosynthetic process	BP	1444	35	3.40672028101926e-05	0.00488007
GO:0097367	carbohydrate derivative binding	MF	1516	36	3.97191627155497e-05	0.00565073
GO:0031327	negative regulation of cellular biosynthetic process	BP	1470	35	4.92463733583215e-05	0.00695848
GO:0010878	cholesterol storage	BP	18	4	5.18206489785061e-05	0.00722394
GO:0060339	negative regulation of type I interferon-mediated signaling pathway	BP	18	4	5.18206489785061e-05	0.00722394
GO:1905954	positive regulation of lipid localization	BP	82	7	5.34876691574856e-05	0.00740662
GO:1902533	positive regulation of intracellular signal transduction	BP	783	23	5.5695367397679e-05	0.00766125
GO:0023056	positive regulation of signaling	BP	1239	31	5.74360623497646e-05	0.00784871
GO:0010647	positive regulation of cell communication	BP	1240	31	5.83105923718718e-05	0.00791614
GO:0009890	negative regulation of biosynthetic process	BP	1485	35	6.05921911281672e-05	0.00817247
GO:0001960	negative regulation of cytokine-mediated signaling pathway	BP	58	6	6.28475573209751e-05	0.00842198
GO:0039529	RIG-I signaling pathway	BP	19	4	6.50319765802974e-05	0.00865884
GO:0033036	macromolecule localization	BP	2074	44	7.20877724975356e-05	0.00953717
GO:0140894	endolysosomal toll-like receptor signaling pathway	BP	38	5	8.18992932597799e-05	0.0107666
GO:0060761	negative regulation of response to cytokine stimulus	BP	61	6	8.37141573424454e-05	0.010936
GO:0005525	GTP binding	MF	268	12	8.79816333944004e-05	0.0114101
GO:1900246	positive regulation of RIG-I signaling pathway	BP	8	3	8.84624206074234e-05	0.0114101
GO:1902531	regulation of intracellular signal transduction	BP	1329	32	8.89908622022709e-05	0.0114101
GO:0003924	GTPase activity	MF	229	11	9.34576034331679e-05	0.0119093
GO:0042531	positive regulation of tyrosine phosphorylation of STAT protein	BP	21	4	9.85678188610454e-05	0.0123334
GO:0071813	lipoprotein particle binding	MF	21	4	9.85678188610454e-05	0.0123334
GO:0071814	protein-lipid complex binding	MF	21	4	9.85678188610454e-05	0.0123334
GO:0031410	cytoplasmic vesicle	CC	1783	39	0.000108653	0.0135139
GO:0048585	negative regulation of response to stimulus	BP	1104	28	0.000109422	0.0135287
GO:0012501	programmed cell death	BP	1345	32	0.00011135	0.0136855
GO:0008219	cell death	BP	1346	32	0.000112903	0.0137947
GO:0097708	intracellular vesicle	CC	1789	39	0.00011674	0.0141802
GO:0001906	cell killing	BP	197	10	0.000124216	0.0150005
GO:0006915	apoptotic process	BP	1293	31	0.000126135	0.0151442
GO:0009892	negative regulation of metabolic process	BP	1934	41	0.000138585	0.0162964
GO:0019060	intracellular transport of viral protein in host cell	BP	2	2	0.000140439	0.0162964
GO:0030581	symbiont intracellular protein transport in host	BP	2	2	0.000140439	0.0162964
GO:0071659	negative regulation of IP-10 production	BP	2	2	0.000140439	0.0162964
GO:0097258	20-hydroxy-leukotriene B4 omega oxidase activity	MF	2	2	0.000140439	0.0162964
GO:0097259	20-aldehyde-leukotriene B4 20-monooxygenase activity	MF	2	2	0.000140439	0.0162964
GO:0019001	guanyl nucleotide binding	MF	282	12	0.000142172	0.0163152
GO:0032561	guanyl ribonucleotide binding	MF	282	12	0.000142172	0.0163152
GO:0051179	localization	BP	3634	65	0.000169972	0.0191086
GO:0071706	tumor necrosis factor superfamily cytokine production	BP	131	8	0.000170068	0.0191086
GO:1903555	regulation of tumor necrosis factor superfamily cytokine production	BP	131	8	0.000170068	0.0191086
GO:0042509	regulation of tyrosine phosphorylation of STAT protein	BP	24	4	0.000170194	0.0191086
GO:0032501	multicellular organismal process	BP	4723	79	0.00021723	0.0242585
GO:0043170	macromolecule metabolic process	BP	6076	96	0.000222848	0.0247528
GO:0097696	cell surface receptor signaling pathway via STAT	BP	103	7	0.000226185	0.0249898
GO:0034142	toll-like receptor 4 signaling pathway	BP	47	5	0.000229576	0.0252303
GO:0005737	cytoplasm	CC	8192	121	0.000233772	0.0255562
GO:0002697	regulation of immune effector process	BP	298	12	0.000236993	0.0257727
GO:0002250	adaptive immune response	BP	345	13	0.000249985	0.0270439
GO:0048524	positive regulation of viral process	BP	48	5	0.000253826	0.0272914
GO:0019222	regulation of metabolic process	BP	4360	74	0.000254901	0.0272914
GO:0032760	positive regulation of tumor necrosis factor production	BP	75	6	0.000264657	0.0281907
GO:0060255	regulation of macromolecule metabolic process	BP	3990	69	0.000272493	0.0288773
GO:0005515	protein binding	MF	9840	139	0.000275946	0.0290642
GO:0031326	regulation of cellular biosynthetic process	BP	3399	61	0.000277056	0.0290642
GO:0046983	protein dimerization activity	MF	707	20	0.000287705	0.0300298
GO:0010468	regulation of gene expression	BP	3261	59	0.00029554	0.0306933
GO:0002443	leukocyte mediated immunity	BP	306	12	0.000301819	0.0311895
GO:0010556	regulation of macromolecule biosynthetic process	BP	3340	60	0.00031134	0.0318623
GO:0007260	tyrosine phosphorylation of STAT protein	BP	28	4	0.000316	0.0318623
GO:0032689	negative regulation of type II interferon production	BP	28	4	0.000316	0.0318623
GO:0141085	regulation of inflammasome-mediated signaling pathway	BP	28	4	0.000316	0.0318623
GO:0006953	acute-phase response	BP	28	4	0.000316	0.0318623
GO:0030099	myeloid cell differentiation	BP	309	12	0.000329736	0.0330112
GO:0065009	regulation of molecular function	BP	1180	28	0.000330573	0.0330112
GO:0034162	toll-like receptor 9 signaling pathway	BP	12	3	0.000335545	0.0333474
GO:0031325	positive regulation of cellular metabolic process	BP	2085	42	0.000344226	0.0340472
GO:1903557	positive regulation of tumor necrosis factor superfamily cytokine production	BP	79	6	0.000351316	0.0345838
GO:0140895	cell surface toll-like receptor signaling pathway	BP	52	5	0.00037078	0.0363277
GO:0002449	lymphocyte mediated immunity	BP	226	10	0.000376285	0.036694
GO:0050794	regulation of cellular process	BP	7238	109	0.00038816	0.0376751
GO:0003724	RNA helicase activity	MF	53	5	0.000405503	0.0382493
GO:0009889	regulation of biosynthetic process	BP	3449	61	0.000417006	0.0382493
GO:0140971	regulation of AIM2 inflammasome complex assembly	BP	3	2	0.000418015	0.0382493
GO:0039533	regulation of MDA-5 signaling pathway	BP	3	2	0.000418015	0.0382493
GO:1900245	positive regulation of MDA-5 signaling pathway	BP	3	2	0.000418015	0.0382493
GO:0048861	leukemia inhibitory factor signaling pathway	BP	3	2	0.000418015	0.0382493
GO:0071612	IP-10 production	BP	3	2	0.000418015	0.0382493
GO:0071658	regulation of IP-10 production	BP	3	2	0.000418015	0.0382493
GO:2000342	negative regulation of chemokine (C-X-C motif) ligand 2 production	BP	3	2	0.000418015	0.0382493
GO:0005602	complement component C1 complex	CC	3	2	0.000418015	0.0382493
GO:0062167	complement component C1q complex	CC	3	2	0.000418015	0.0382493
GO:0008859	exoribonuclease II activity	MF	3	2	0.000418015	0.0382493
GO:0042296	ISG15 transferase activity	MF	3	2	0.000418015	0.0382493
GO:0046903	secretion	BP	673	19	0.000420651	0.0383217
GO:0010885	regulation of cholesterol storage	BP	13	3	0.000432403	0.0392202
GO:0009893	positive regulation of metabolic process	BP	2452	47	0.000437081	0.0394723
GO:0042802	identical protein binding	MF	1518	33	0.000455041	0.0409163
GO:0002460	adaptive immune response based on somatic recombination of immune receptors built from immunoglobulin superfamily domains	BP	232	10	0.000462506	0.0414082
GO:0031328	positive regulation of cellular biosynthetic process	BP	1782	37	0.000474458	0.042296
GO:0008186	ATP-dependent activity, acting on RNA	MF	55	5	0.000482251	0.042807
GO:0005576	extracellular region	CC	2816	52	0.000486951	0.0430402
GO:0031324	negative regulation of cellular metabolic process	BP	1656	35	0.000502282	0.0442072
GO:0141084	inflammasome-mediated signaling pathway	BP	32	4	0.000534807	0.0468712
GO:0039535	regulation of RIG-I signaling pathway	BP	14	3	0.000545532	0.0476103
GO:0031323	regulation of cellular metabolic process	BP	3856	66	0.00054885	0.0476994
GO:0050731	positive regulation of peptidyl-tyrosine phosphorylation	BP	86	6	0.000554924	0.0480264
GO:0050727	regulation of inflammatory response	BP	283	11	0.000579187	0.0499183
GO:0009968	negative regulation of signal transduction	BP	863	22	0.000593544	0.0509443
GO:0070269	pyroptotic inflammatory response	BP	33	4	0.000602969	0.0515402
GO:0051240	positive regulation of multicellular organismal process	BP	1165	27	0.000614602	0.0523193
GO:0002752	cell surface pattern recognition receptor signaling pathway	BP	58	5	0.000617243	0.0523296
GO:0010557	positive regulation of macromolecule biosynthetic process	BP	1741	36	0.000620379	0.0523817
GO:1905952	regulation of lipid localization	BP	123	7	0.00066484	0.0554985
GO:0032609	type II interferon production	BP	89	6	0.000666076	0.0554985
GO:0032649	regulation of type II interferon production	BP	89	6	0.000666076	0.0554985
GO:0032722	positive regulation of chemokine production	BP	59	5	0.00066798	0.0554985
GO:0009891	positive regulation of biosynthetic process	BP	1815	37	0.000672716	0.0556693
GO:0002768	immune response-regulating cell surface receptor signaling pathway	BP	245	10	0.000706512	0.0580209
GO:0007259	cell surface receptor signaling pathway via JAK-STAT	BP	90	6	0.00070672	0.0580209
GO:0010604	positive regulation of macromolecule metabolic process	BP	2228	43	0.00071575	0.0585309
GO:0010648	negative regulation of cell communication	BP	937	23	0.000745601	0.0607328
GO:0023057	negative regulation of signaling	BP	938	23	0.000756482	0.0613785
GO:0032640	tumor necrosis factor production	BP	126	7	0.000767178	0.0617637
GO:0032680	regulation of tumor necrosis factor production	BP	126	7	0.000767178	0.0617637
GO:0010884	positive regulation of lipid storage	BP	16	3	0.00082472	0.0640493
GO:0046794	transport of virus	BP	16	3	0.00082472	0.0640493
GO:0060340	positive regulation of type I interferon-mediated signaling pathway	BP	16	3	0.00082472	0.0640493
GO:0140970	AIM2 inflammasome complex assembly	BP	4	2	0.000829486	0.0640493
GO:0036101	leukotriene B4 catabolic process	BP	4	2	0.000829486	0.0640493
GO:0034343	type III interferon production	BP	4	2	0.000829486	0.0640493
GO:0034344	regulation of type III interferon production	BP	4	2	0.000829486	0.0640493
GO:0060700	regulation of ribonuclease activity	BP	4	2	0.000829486	0.0640493
GO:0044217	other organism part	CC	4	2	0.000829486	0.0640493
GO:0106139	symbiont cell surface	CC	4	2	0.000829486	0.0640493
GO:0050051	leukotriene-B4 20-monooxygenase activity	MF	4	2	0.000829486	0.0640493
GO:0016763	pentosyltransferase activity	MF	37	4	0.000937869	0.0721499
GO:0071347	cellular response to interleukin-1	BP	64	5	0.000969871	0.0743365
GO:0035458	cellular response to interferon-beta	BP	17	3	0.000992728	0.0758086
GO:0016064	immunoglobulin mediated immune response	BP	98	6	0.00110512	0.0840824
GO:0042803	protein homodimerization activity	MF	512	15	0.0011922	0.0903763
GO:0019724	B cell mediated immunity	BP	101	6	0.00129222	0.0976028
GO:0002429	immune response-activating cell surface receptor signaling pathway	BP	221	9	0.00132051	0.0993782
GO:0140639	positive regulation of pyroptotic inflammatory response	BP	5	2	0.00137166	0.101753
GO:0036102	leukotriene B4 metabolic process	BP	5	2	0.00137166	0.101753
GO:0003726	double-stranded RNA adenosine deaminase activity	MF	5	2	0.00137166	0.101753
GO:0052869	arachidonate omega-hydroxylase activity	MF	5	2	0.00137166	0.101753
GO:0002220	innate immune response activating cell surface receptor signaling pathway	BP	70	5	0.00145394	0.107473
GO:0030659	cytoplasmic vesicle membrane	CC	865	21	0.00146455	0.107871
GO:0050790	regulation of catalytic activity	BP	806	20	0.00146971	0.107871
GO:0051234	establishment of localization	BP	3173	55	0.00149988	0.10913
GO:0019955	cytokine binding	MF	104	6	0.00150263	0.10913
GO:0004386	helicase activity	MF	104	6	0.00150263	0.10913
GO:0006810	transport	BP	2956	52	0.00152787	0.110576
GO:0032602	chemokine production	BP	71	5	0.00154926	0.111348
GO:0032642	regulation of chemokine production	BP	71	5	0.00154926	0.111348
GO:0009057	macromolecule catabolic process	BP	991	23	0.0015709	0.112514
GO:0016779	nucleotidyltransferase activity	MF	105	6	0.00157826	0.112653
GO:0032940	secretion by cell	BP	583	16	0.00161677	0.11454
GO:1903901	negative regulation of viral life cycle	BP	20	3	0.00162124	0.11454
GO:0005044	scavenger receptor activity	MF	20	3	0.00162124	0.11454
GO:0050688	regulation of defense response to virus	BP	43	4	0.0016581	0.116353
GO:0031663	lipopolysaccharide-mediated signaling pathway	BP	43	4	0.0016581	0.116353
GO:0018108	peptidyl-tyrosine phosphorylation	BP	145	7	0.00173804	0.121144
GO:0018212	peptidyl-tyrosine modification	BP	145	7	0.00173804	0.121144
GO:0032611	interleukin-1 beta production	BP	73	5	0.00175357	0.121412
GO:0032651	regulation of interleukin-1 beta production	BP	73	5	0.00175357	0.121412
GO:0031982	vesicle	CC	2758	49	0.00177577	0.12254
GO:0012506	vesicle membrane	CC	880	21	0.00180686	0.124272
GO:0042730	fibrinolysis	BP	21	3	0.00187502	0.127692
GO:0003950	NAD+-protein poly-ADP-ribosyltransferase activity	MF	21	3	0.00187502	0.127692
GO:0070566	adenylyltransferase activity	MF	21	3	0.00187502	0.127692
GO:0008150	biological_process	BP	11378	152	0.00190745	0.129476
GO:0071396	cellular response to lipid	BP	431	13	0.00195429	0.132224
GO:0008152	metabolic process	BP	7508	109	0.00197403	0.132893
GO:0042157	lipoprotein metabolic process	BP	75	5	0.00197698	0.132893
GO:0033993	response to lipid	BP	653	17	0.00203266	0.135039
GO:0070212	protein poly-ADP-ribosylation	BP	6	2	0.00204142	0.135039
GO:0010430	fatty acid omega-oxidation	BP	6	2	0.00204142	0.135039
GO:0036100	leukotriene catabolic process	BP	6	2	0.00204142	0.135039
GO:0097677	STAT family protein binding	MF	6	2	0.00204142	0.135039
GO:1990404	NAD+-protein ADP-ribosyltransferase activity	MF	22	3	0.00215223	0.141917
GO:0030097	hemopoiesis	BP	657	17	0.00216659	0.142412
GO:0003723	RNA binding	MF	1142	25	0.00218287	0.14303
GO:0070555	response to interleukin-1	BP	77	5	0.00222051	0.145039
GO:0032731	positive regulation of interleukin-1 beta production	BP	47	4	0.0023098	0.149928
GO:1901224	positive regulation of non-canonical NF-kappaB signal transduction	BP	47	4	0.0023098	0.149928
GO:0035639	purine ribonucleoside triphosphate binding	MF	1211	26	0.0023227	0.150296
GO:0019080	viral gene expression	BP	78	5	0.00235015	0.151599
GO:0050730	regulation of peptidyl-tyrosine phosphorylation	BP	114	6	0.00239626	0.154095
GO:0006958	complement activation, classical pathway	BP	23	3	0.00245359	0.155852
GO:0034358	plasma lipoprotein particle	CC	23	3	0.00245359	0.155852
GO:1990777	lipoprotein particle	CC	23	3	0.00245359	0.155852
GO:0019239	deaminase activity	MF	23	3	0.00245359	0.155852
GO:0032755	positive regulation of interleukin-6 production	BP	79	5	0.00248521	0.157379
GO:0005488	binding	MF	10948	147	0.00255921	0.161084
GO:0098588	bounding membrane of organelle	CC	1547	31	0.00255923	0.161084
GO:0012505	endomembrane system	CC	3329	56	0.00270434	0.169703
GO:0045070	positive regulation of viral genome replication	BP	24	3	0.00277979	0.173913
GO:0034163	regulation of toll-like receptor 9 signaling pathway	BP	7	2	0.00283568	0.175297
GO:0046719	regulation by virus of viral protein levels in host cell	BP	7	2	0.00283568	0.175297
GO:0034154	toll-like receptor 7 signaling pathway	BP	7	2	0.00283568	0.175297
GO:0042609	CD4 receptor binding	MF	7	2	0.00283568	0.175297
GO:0050729	positive regulation of inflammatory response	BP	118	6	0.00284792	0.175532
GO:0051246	regulation of protein metabolic process	BP	1362	28	0.0029317	0.180161
GO:0000209	protein polyubiquitination	BP	160	7	0.0030278	0.185518
GO:0002230	positive regulation of defense response to virus by host	BP	25	3	0.00313148	0.189633
GO:1900225	regulation of NLRP3 inflammasome complex assembly	BP	25	3	0.00313148	0.189633
GO:0070498	interleukin-1-mediated signaling pathway	BP	25	3	0.00313148	0.189633
GO:0032994	protein-lipid complex	CC	25	3	0.00313148	0.189633
GO:0005102	signaling receptor binding	MF	1048	23	0.00319653	0.193009
GO:1901265	nucleoside phosphate binding	MF	1437	29	0.00321703	0.193684
GO:0030145	manganese ion binding	MF	52	4	0.00334835	0.201008
GO:0032612	interleukin-1 production	BP	85	5	0.00341667	0.203422
GO:0032652	regulation of interleukin-1 production	BP	85	5	0.00341667	0.203422
GO:0032555	purine ribonucleotide binding	MF	1246	26	0.00341794	0.203422
GO:0034143	regulation of toll-like receptor 4 signaling pathway	BP	26	3	0.00350928	0.208261
GO:0045321	leukocyte activation	BP	689	17	0.00352922	0.208847
GO:0030139	endocytic vesicle	CC	256	9	0.00356742	0.210508
GO:0050830	defense response to Gram-positive bacterium	BP	86	5	0.00359332	0.211436
GO:0017076	purine nucleotide binding	MF	1320	27	0.00374524	0.212898
GO:0032879	regulation of localization	BP	1386	28	0.00374845	0.212898
GO:0034356	NAD biosynthesis via nicotinamide riboside salvage pathway	BP	8	2	0.00375141	0.212898
GO:1901523	icosanoid catabolic process	BP	8	2	0.00375141	0.212898
GO:0035563	positive regulation of chromatin binding	BP	8	2	0.00375141	0.212898
GO:0035457	cellular response to interferon-alpha	BP	8	2	0.00375141	0.212898
GO:0042758	long-chain fatty acid catabolic process	BP	8	2	0.00375141	0.212898
GO:2000659	regulation of interleukin-1-mediated signaling pathway	BP	8	2	0.00375141	0.212898
GO:0018995	host cellular component	CC	8	2	0.00375141	0.212898
GO:0043657	host cell	CC	8	2	0.00375141	0.212898
GO:0102033	long-chain fatty acid omega-hydroxylase activity	MF	8	2	0.00375141	0.212898
GO:0120250	fatty acid omega-hydroxylase activity	MF	8	2	0.00375141	0.212898
GO:0017128	phospholipid scramblase activity	MF	8	2	0.00375141	0.212898
GO:0032553	ribonucleotide binding	MF	1256	26	0.00380179	0.215169
GO:1904892	regulation of receptor signaling pathway via STAT	BP	54	4	0.00384026	0.216168
GO:0032088	negative regulation of NF-kappaB transcription factor activity	BP	54	4	0.00384026	0.216168
GO:1903131	mononuclear cell differentiation	BP	360	11	0.00389372	0.218529
GO:0009595	detection of biotic stimulus	BP	27	3	0.00391377	0.218529
GO:0030224	monocyte differentiation	BP	27	3	0.00391377	0.218529
GO:0097006	regulation of plasma lipoprotein particle levels	BP	55	4	0.00410364	0.227905
GO:0032732	positive regulation of interleukin-1 production	BP	55	4	0.00410364	0.227905
GO:0032446	protein modification by small protein conjugation	BP	526	14	0.00412289	0.228364
GO:0140352	export from cell	BP	642	16	0.00419465	0.231721
GO:0032814	regulation of natural killer cell activation	BP	28	3	0.0043455	0.237974
GO:0034381	plasma lipoprotein particle clearance	BP	28	3	0.0043455	0.237974
GO:0044546	NLRP3 inflammasome complex assembly	BP	28	3	0.0043455	0.237974
GO:1901136	carbohydrate derivative catabolic process	BP	171	7	0.00436513	0.237974
GO:0006909	phagocytosis	BP	171	7	0.00436513	0.237974
GO:0003727	single-stranded RNA binding	MF	56	4	0.00437895	0.238103
GO:0051046	regulation of secretion	BP	420	12	0.00446366	0.242075
GO:0070665	positive regulation of leukocyte proliferation	BP	130	6	0.00458803	0.248172
GO:0043123	positive regulation of canonical NF-kappaB signal transduction	BP	173	7	0.00464985	0.250862
GO:0030500	regulation of bone mineralization	BP	57	4	0.00466646	0.251107
GO:0003674	molecular_function	MF	11820	155	0.00472283	0.253483
GO:0032823	regulation of natural killer cell differentiation	BP	9	2	0.00478566	0.253956
GO:0075733	intracellular transport of virus	BP	9	2	0.00478566	0.253956
GO:0046007	negative regulation of activated T cell proliferation	BP	9	2	0.00478566	0.253956
GO:0002698	negative regulation of immune effector process	BP	92	5	0.00479351	0.253956
GO:0042771	intrinsic apoptotic signaling pathway in response to DNA damage by p53 class mediator	BP	29	3	0.004805	0.253956
GO:0140632	canonical inflammasome complex assembly	BP	29	3	0.004805	0.253956
GO:0010467	gene expression	BP	4181	66	0.00486535	0.256157
GO:0009056	catabolic process	BP	1821	34	0.00487132	0.256157
GO:0002573	myeloid leukocyte differentiation	BP	175	7	0.00494837	0.259552
GO:0043122	regulation of canonical NF-kappaB signal transduction	BP	223	8	0.00523582	0.273938
GO:0071887	leukocyte apoptotic process	BP	94	5	0.00525012	0.273995
GO:0002224	toll-like receptor signaling pathway	BP	59	4	0.00527902	0.274126
GO:0140962	multicellular organismal-level chemical homeostasis	BP	59	4	0.00527902	0.274126
GO:0070266	necroptotic process	BP	30	3	0.00529275	0.274154
GO:0051248	negative regulation of protein metabolic process	BP	543	14	0.00543556	0.280851
GO:0000166	nucleotide binding	MF	1426	28	0.00553875	0.285472
GO:0005125	cytokine activity	MF	179	7	0.00558847	0.287034
GO:0001618	virus receptor activity	MF	60	4	0.00560454	0.287034
GO:0141124	intracellular signaling cassette	BP	1294	26	0.00561051	0.287034
GO:0001775	cell activation	BP	787	18	0.00592389	0.298901
GO:0097267	omega-hydroxylase P450 pathway	BP	10	2	0.00593552	0.298901
GO:0035561	regulation of chromatin binding	BP	10	2	0.00593552	0.298901
GO:0002756	MyD88-independent toll-like receptor signaling pathway	BP	10	2	0.00593552	0.298901
GO:0030169	low-density lipoprotein particle binding	MF	10	2	0.00593552	0.298901
GO:0001540	amyloid-beta binding	MF	61	4	0.00594319	0.298901
GO:0140272	exogenous protein binding	MF	61	4	0.00594319	0.298901
GO:0051603	proteolysis involved in protein catabolic process	BP	549	14	0.00597236	0.299642
GO:0031399	regulation of protein modification process	BP	667	16	0.00601731	0.30117
GO:0002521	leukocyte differentiation	BP	439	12	0.00629767	0.314444
GO:0031901	early endosome membrane	CC	140	6	0.00655258	0.326388
GO:0015914	phospholipid transport	BP	63	4	0.0066608	0.330984
GO:0002274	myeloid leukocyte activation	BP	186	7	0.00685544	0.339843
GO:2000117	negative regulation of cysteine-type endopeptidase activity	BP	33	3	0.00693005	0.34191
GO:0038187	pattern recognition receptor activity	MF	33	3	0.00693005	0.34191
GO:0009059	macromolecule biosynthetic process	BP	4478	69	0.00700442	0.344171
GO:0030666	endocytic vesicle membrane	CC	142	6	0.00700903	0.344171
GO:0044790	suppression of viral release by host	BP	11	2	0.0071981	0.349327
GO:0042373	vitamin K metabolic process	BP	11	2	0.0071981	0.349327
GO:0071639	positive regulation of monocyte chemotactic protein-1 production	BP	11	2	0.0071981	0.349327
GO:0035325	Toll-like receptor binding	MF	11	2	0.0071981	0.349327
GO:0008035	high-density lipoprotein particle binding	MF	11	2	0.0071981	0.349327
GO:0045335	phagocytic vesicle	CC	102	5	0.00738624	0.356923
GO:1903321	negative regulation of protein modification by small protein conjugation or removal	BP	65	4	0.0074336	0.356923
GO:1901222	regulation of non-canonical NF-kappaB signal transduction	BP	65	4	0.0074336	0.356923
GO:0000932	P-body	CC	65	4	0.0074336	0.356923
GO:1901363	heterocyclic compound binding	MF	1526	29	0.00744055	0.356923
GO:0050691	regulation of defense response to virus by host	BP	34	3	0.00753517	0.360629
GO:0043687	post-translational protein modification	BP	624	15	0.00760063	0.362926
GO:0072341	modified amino acid binding	MF	66	4	0.00784123	0.373555
GO:0007249	canonical NF-kappaB signal transduction	BP	240	8	0.00803328	0.380967
GO:0042127	regulation of cell population proliferation	BP	1132	23	0.00803348	0.380967
GO:0010883	regulation of lipid storage	BP	35	3	0.00817059	0.3858
GO:0019538	protein metabolic process	BP	3198	52	0.00817254	0.3858
GO:0009125	nucleoside monophosphate catabolic process	BP	12	2	0.00857061	0.398256
GO:0060330	regulation of response to type II interferon	BP	12	2	0.00857061	0.398256
GO:0060334	regulation of type II interferon-mediated signaling pathway	BP	12	2	0.00857061	0.398256
GO:0071360	cellular response to exogenous dsRNA	BP	12	2	0.00857061	0.398256
GO:0034375	high-density lipoprotein particle remodeling	BP	12	2	0.00857061	0.398256
GO:0034144	negative regulation of toll-like receptor 4 signaling pathway	BP	12	2	0.00857061	0.398256
GO:0034185	apolipoprotein binding	MF	12	2	0.00857061	0.398256
GO:0032370	positive regulation of lipid transport	BP	68	4	0.00869997	0.402466
GO:1901874	negative regulation of post-translational protein modification	BP	68	4	0.00869997	0.402466
GO:0008104	protein localization	BP	1753	32	0.0087866	0.40557
GO:0046596	regulation of viral entry into host cell	BP	36	3	0.00883662	0.406074
GO:0002455	humoral immune response mediated by circulating immunoglobulin	BP	36	3	0.00883662	0.406074
GO:0016192	vesicle-mediated transport	BP	1077	22	0.00894391	0.410097
GO:0110165	cellular anatomical entity	CC	11933	155	0.00899304	0.411254
GO:0043168	anion binding	MF	1617	30	0.00900874	0.411254
GO:0006641	triglyceride metabolic process	BP	69	4	0.00915147	0.415837
GO:0019915	lipid storage	BP	69	4	0.00915147	0.415837
GO:0051336	regulation of hydrolase activity	BP	405	11	0.00916919	0.415837
GO:0051048	negative regulation of secretion	BP	108	5	0.00934099	0.422705
GO:0070727	cellular macromolecule localization	BP	1763	32	0.00951965	0.429548
GO:0006775	fat-soluble vitamin metabolic process	BP	37	3	0.00953357	0.429548
GO:0009986	cell surface	CC	641	15	0.00959631	0.431439
GO:0010951	negative regulation of endopeptidase activity	BP	70	4	0.00961799	0.43148
GO:0070887	cellular response to chemical stimulus	BP	1491	28	0.00995586	0.433782
GO:0002699	positive regulation of immune effector process	BP	200	7	0.0100137	0.433782
GO:0046426	negative regulation of receptor signaling pathway via JAK-STAT	BP	13	2	0.0100503	0.433782
GO:0098883	synapse pruning	BP	13	2	0.0100503	0.433782
GO:0032897	negative regulation of viral transcription	BP	13	2	0.0100503	0.433782
GO:0032693	negative regulation of interleukin-10 production	BP	13	2	0.0100503	0.433782
GO:0141087	positive regulation of inflammasome-mediated signaling pathway	BP	13	2	0.0100503	0.433782
GO:1900227	positive regulation of NLRP3 inflammasome complex assembly	BP	13	2	0.0100503	0.433782
GO:0030502	negative regulation of bone mineralization	BP	13	2	0.0100503	0.433782
GO:0032069	regulation of nuclease activity	BP	13	2	0.0100503	0.433782
GO:0071605	monocyte chemotactic protein-1 production	BP	13	2	0.0100503	0.433782
GO:0071637	regulation of monocyte chemotactic protein-1 production	BP	13	2	0.0100503	0.433782
GO:0034361	very-low-density lipoprotein particle	CC	13	2	0.0100503	0.433782
GO:0034385	triglyceride-rich plasma lipoprotein particle	CC	13	2	0.0100503	0.433782
GO:0045639	positive regulation of myeloid cell differentiation	BP	71	4	0.0100997	0.433782
GO:0070663	regulation of leukocyte proliferation	BP	201	7	0.010274	0.433782
GO:0070647	protein modification by small protein conjugation or removal	BP	586	14	0.0102963	0.433782
GO:0030545	signaling receptor regulator activity	MF	412	11	0.0103382	0.433782
GO:0044249	cellular biosynthetic process	BP	4867	73	0.0103741	0.433782
GO:0098552	side of membrane	CC	528	13	0.01049	0.433782
GO:0016567	protein ubiquitination	BP	470	12	0.0105235	0.433782
GO:0070167	regulation of biomineral tissue development	BP	72	4	0.0105968	0.433782
GO:0007040	lysosome organization	BP	72	4	0.0105968	0.433782
GO:0080171	lytic vacuole organization	BP	72	4	0.0105968	0.433782
GO:0004896	cytokine receptor activity	MF	72	4	0.0105968	0.433782
GO:0070661	leukocyte proliferation	BP	253	8	0.0108367	0.433782
GO:0030195	negative regulation of blood coagulation	BP	39	3	0.0110213	0.433782
GO:0039532	negative regulation of cytoplasmic pattern recognition receptor signaling pathway	BP	39	3	0.0110213	0.433782
GO:0006959	humoral immune response	BP	204	7	0.0110846	0.433782
GO:0051049	regulation of transport	BP	1100	22	0.0112708	0.433782
GO:0050671	positive regulation of lymphocyte proliferation	BP	114	5	0.0116261	0.433782
GO:0140375	immune receptor activity	MF	114	5	0.0116261	0.433782
GO:0032816	positive regulation of natural killer cell activation	BP	14	2	0.0116344	0.433782
GO:0051917	regulation of fibrinolysis	BP	14	2	0.0116344	0.433782
GO:0032682	negative regulation of chemokine production	BP	14	2	0.0116344	0.433782
GO:0017121	plasma membrane phospholipid scrambling	BP	14	2	0.0116344	0.433782
GO:0043395	heparan sulfate proteoglycan binding	MF	14	2	0.0116344	0.433782
GO:0005149	interleukin-1 receptor binding	MF	14	2	0.0116344	0.433782
GO:0050819	negative regulation of coagulation	BP	40	3	0.0118126	0.433782
GO:1900047	negative regulation of hemostasis	BP	40	3	0.0118126	0.433782
GO:0097300	programmed necrotic cell death	BP	40	3	0.0118126	0.433782
GO:0034198	cellular response to amino acid starvation	BP	40	3	0.0118126	0.433782
GO:0070534	protein K63-linked ubiquitination	BP	40	3	0.0118126	0.433782
GO:0002548	monocyte chemotaxis	BP	40	3	0.0118126	0.433782
GO:0031638	zymogen activation	BP	40	3	0.0118126	0.433782
GO:0005622	intracellular anatomical structure	CC	9952	133	0.0118423	0.433782
GO:0030163	protein catabolic process	BP	719	16	0.0118688	0.433782
GO:0140973	positive regulation of AIM2 inflammasome complex assembly	BP	1	1	0.011883	0.433782
GO:0003363	lamellipodium assembly involved in ameboidal cell migration	BP	1	1	0.011883	0.433782
GO:1905404	positive regulation of activated CD8-positive, alpha-beta T cell apoptotic process	BP	1	1	0.011883	0.433782
GO:1901740	negative regulation of myoblast fusion	BP	1	1	0.011883	0.433782
GO:0034127	regulation of MyD88-independent toll-like receptor signaling pathway	BP	1	1	0.011883	0.433782
GO:0045887	positive regulation of synaptic assembly at neuromuscular junction	BP	1	1	0.011883	0.433782
GO:0034345	negative regulation of type III interferon production	BP	1	1	0.011883	0.433782
GO:0009682	induced systemic resistance	BP	1	1	0.011883	0.433782
GO:1903984	positive regulation of TRAIL-activated apoptotic signaling pathway	BP	1	1	0.011883	0.433782
GO:0035393	chemokine (C-X-C motif) ligand 9 production	BP	1	1	0.011883	0.433782
GO:0035394	regulation of chemokine (C-X-C motif) ligand 9 production	BP	1	1	0.011883	0.433782
GO:0035395	negative regulation of chemokine (C-X-C motif) ligand 9 production	BP	1	1	0.011883	0.433782
GO:0019543	propionate catabolic process	BP	1	1	0.011883	0.433782
GO:0046327	glycerol biosynthetic process from pyruvate	BP	1	1	0.011883	0.433782
GO:0032938	negative regulation of translation in response to oxidative stress	BP	1	1	0.011883	0.433782
GO:0043556	regulation of translation in response to oxidative stress	BP	1	1	0.011883	0.433782
GO:1904021	negative regulation of G protein-coupled receptor internalization	BP	1	1	0.011883	0.433782
GO:0075512	clathrin-dependent endocytosis of virus by host cell	BP	1	1	0.011883	0.433782
GO:0002373	plasmacytoid dendritic cell cytokine production	BP	1	1	0.011883	0.433782
GO:0002736	regulation of plasmacytoid dendritic cell cytokine production	BP	1	1	0.011883	0.433782
GO:0002737	negative regulation of plasmacytoid dendritic cell cytokine production	BP	1	1	0.011883	0.433782
GO:0075519	microtubule-dependent intracellular transport of viral material	BP	1	1	0.011883	0.433782
GO:0075521	microtubule-dependent intracellular transport of viral material towards nucleus	BP	1	1	0.011883	0.433782
GO:0075606	transport of viral material towards nucleus	BP	1	1	0.011883	0.433782
GO:0039534	negative regulation of MDA-5 signaling pathway	BP	1	1	0.011883	0.433782
GO:0010899	regulation of phosphatidylcholine catabolic process	BP	1	1	0.011883	0.433782
GO:1902426	deactivation of mitotic spindle assembly checkpoint	BP	1	1	0.011883	0.433782
GO:1990622	CHOP-ATF3 complex	CC	1	1	0.011883	0.433782
GO:0042825	TAP complex	CC	1	1	0.011883	0.433782
GO:0008843	endochitinase activity	MF	1	1	0.011883	0.433782
GO:0004113	2',3'-cyclic-nucleotide 3'-phosphodiesterase activity	MF	1	1	0.011883	0.433782
GO:0141000	histone H4K91 ubiquitin ligase activity	MF	1	1	0.011883	0.433782
GO:0141056	histone H4 ubiquitin ligase activity	MF	1	1	0.011883	0.433782
GO:0047385	[3-methyl-2-oxobutanoate dehydrogenase (lipoamide)]-phosphatase activity	MF	1	1	0.011883	0.433782
GO:0019771	high-affinity IgG receptor activity	MF	1	1	0.011883	0.433782
GO:0045352	interleukin-1 type I receptor antagonist activity	MF	1	1	0.011883	0.433782
GO:0045353	interleukin-1 type II receptor antagonist activity	MF	1	1	0.011883	0.433782
GO:0019975	interleukin-17 binding	MF	1	1	0.011883	0.433782
GO:0042163	interleukin-12 beta subunit binding	MF	1	1	0.011883	0.433782
GO:0045513	interleukin-27 binding	MF	1	1	0.011883	0.433782
GO:0140692	very long-chain fatty acid omega-hydroxylase activity	MF	1	1	0.011883	0.433782
GO:0005121	Toll binding	MF	1	1	0.011883	0.433782
GO:0070976	TIR domain binding	MF	1	1	0.011883	0.433782
GO:0004611	phosphoenolpyruvate carboxykinase activity	MF	1	1	0.011883	0.433782
GO:0004613	phosphoenolpyruvate carboxykinase (GTP) activity	MF	1	1	0.011883	0.433782
GO:0005356	D-glucose:proton symporter activity	MF	1	1	0.011883	0.433782
GO:0009679	hexose:proton symporter activity	MF	1	1	0.011883	0.433782
GO:0032791	lead ion binding	MF	1	1	0.011883	0.433782
GO:0031687	A2A adenosine receptor binding	MF	1	1	0.011883	0.433782
GO:1904678	alpha-aminoacyl-tRNA binding	MF	1	1	0.011883	0.433782
GO:0004925	prolactin receptor activity	MF	1	1	0.011883	0.433782
GO:0062050	GPI-mannose ethanolamine phosphate phosphodiesterase activity	MF	1	1	0.011883	0.433782
GO:0015433	ABC-type peptide antigen transporter activity	MF	1	1	0.011883	0.433782
GO:0047613	aconitate decarboxylase activity	MF	1	1	0.011883	0.433782
GO:0003692	left-handed Z-DNA binding	MF	1	1	0.011883	0.433782
GO:0140802	NAD+-protein-C-terminal glycine ADP-ribosyltransferase activity	MF	1	1	0.011883	0.433782
GO:0052871	alpha-tocopherol omega-hydroxylase activity	MF	1	1	0.011883	0.433782
GO:0047021	15-hydroxyprostaglandin dehydrogenase (NADP+) activity	MF	1	1	0.011883	0.433782
GO:0050221	prostaglandin E2 9-reductase activity	MF	1	1	0.011883	0.433782
GO:0006897	endocytosis	BP	479	12	0.0120908	0.440593
GO:0046914	transition metal ion binding	MF	786	17	0.0124887	0.454294
GO:0044242	cellular lipid catabolic process	BP	161	6	0.0125581	0.456023
GO:0007566	embryo implantation	BP	41	3	0.0126357	0.456446
GO:0052372	modulation by symbiont of entry into host	BP	41	3	0.0126357	0.456446
GO:2001238	positive regulation of extrinsic apoptotic signaling pathway	BP	41	3	0.0126357	0.456446
GO:0032946	positive regulation of mononuclear cell proliferation	BP	117	5	0.0129	0.465184
GO:0005768	endosome	CC	727	16	0.0130734	0.47062
GO:0019787	ubiquitin-like protein transferase activity	MF	315	9	0.0131275	0.471749
GO:1903320	regulation of protein modification by small protein conjugation or removal	BP	163	6	0.0132817	0.475389
GO:0030301	cholesterol transport	BP	77	4	0.013319	0.475389
GO:1904893	negative regulation of receptor signaling pathway via STAT	BP	15	2	0.0133203	0.475389
GO:0046597	negative regulation of viral entry into host cell	BP	15	2	0.0133203	0.475389
GO:1990928	response to amino acid starvation	BP	42	3	0.0134909	0.477377
GO:0032613	interleukin-10 production	BP	42	3	0.0134909	0.477377
GO:0032653	regulation of interleukin-10 production	BP	42	3	0.0134909	0.477377
GO:0006956	complement activation	BP	42	3	0.0134909	0.477377
GO:1901616	organic hydroxy compound catabolic process	BP	42	3	0.0134909	0.477377
GO:0005575	cellular_component	CC	12009	155	0.0135684	0.479303
GO:0140657	ATP-dependent activity	MF	372	10	0.0135951	0.47943
GO:0032635	interleukin-6 production	BP	119	5	0.0137998	0.485002
GO:0032675	regulation of interleukin-6 production	BP	119	5	0.0137998	0.485002
GO:0061024	membrane organization	BP	548	13	0.0139469	0.489343
GO:0009058	biosynthetic process	BP	5166	76	0.0139734	0.489445
GO:0001786	phosphatidylserine binding	MF	43	3	0.0143784	0.502784
GO:0052548	regulation of endopeptidase activity	BP	166	6	0.0144212	0.503433
GO:0005770	late endosome	CC	216	7	0.0147951	0.51461
GO:1901873	regulation of post-translational protein modification	BP	167	6	0.0148157	0.51461
GO:0033218	amide binding	MF	167	6	0.0148157	0.51461
GO:0008285	negative regulation of cell population proliferation	BP	494	12	0.0150958	0.518603
GO:0071359	cellular response to dsRNA	BP	16	2	0.0151054	0.518603
GO:0001779	natural killer cell differentiation	BP	16	2	0.0151054	0.518603
GO:0002755	MyD88-dependent toll-like receptor signaling pathway	BP	16	2	0.0151054	0.518603
GO:0046782	regulation of viral transcription	BP	16	2	0.0151054	0.518603
GO:1901569	fatty acid derivative catabolic process	BP	16	2	0.0151054	0.518603
GO:0032305	positive regulation of icosanoid secretion	BP	16	2	0.0151054	0.518603
GO:0033344	cholesterol efflux	BP	44	3	0.0152983	0.524357
GO:0050878	regulation of body fluid levels	BP	270	8	0.0155225	0.531166
GO:0007596	blood coagulation	BP	169	6	0.0156271	0.533866
GO:0015918	sterol transport	BP	81	4	0.0157903	0.537671
GO:0051092	positive regulation of NF-kappaB transcription factor activity	BP	81	4	0.0157903	0.537671
GO:0044092	negative regulation of molecular function	BP	498	12	0.0159857	0.543435
GO:0016755	aminoacyltransferase activity	MF	326	9	0.0160854	0.545932
GO:0044238	primary metabolic process	BP	6666	94	0.0161334	0.546665
GO:0005539	glycosaminoglycan binding	MF	171	6	0.0164688	0.557124
GO:0051235	maintenance of location	BP	221	7	0.0165763	0.558719
GO:1903530	regulation of secretion by cell	BP	384	10	0.0166194	0.558719
GO:0031090	organelle membrane	CC	2640	43	0.0166303	0.558719
GO:0048018	receptor ligand activity	MF	385	10	0.0168923	0.558719
GO:0036464	cytoplasmic ribonucleoprotein granule	CC	172	6	0.0169012	0.558719
GO:0048471	perinuclear region of cytoplasm	CC	502	12	0.0169149	0.558719
GO:0031664	regulation of lipopolysaccharide-mediated signaling pathway	BP	17	2	0.0169871	0.558719
GO:0061484	hematopoietic stem cell homeostasis	BP	17	2	0.0169871	0.558719
GO:0071404	cellular response to low-density lipoprotein particle stimulus	BP	17	2	0.0169871	0.558719
GO:0002834	regulation of response to tumor cell	BP	17	2	0.0169871	0.558719
GO:0002837	regulation of immune response to tumor cell	BP	17	2	0.0169871	0.558719
GO:0002283	neutrophil activation involved in immune response	BP	17	2	0.0169871	0.558719
GO:0019082	viral protein processing	BP	17	2	0.0169871	0.558719
GO:0002407	dendritic cell chemotaxis	BP	17	2	0.0169871	0.558719
GO:0032303	regulation of icosanoid secretion	BP	17	2	0.0169871	0.558719
GO:0015149	hexose transmembrane transporter activity	MF	17	2	0.0169871	0.558719
GO:0055056	D-glucose transmembrane transporter activity	MF	17	2	0.0169871	0.558719
GO:0008283	cell population proliferation	BP	1348	25	0.0170002	0.558719
GO:0009987	cellular process	BP	10662	140	0.0171683	0.563353
GO:0030225	macrophage differentiation	BP	46	3	0.0172356	0.564669
GO:0050817	coagulation	BP	173	6	0.0173414	0.567241
GO:0006508	proteolysis	BP	1147	22	0.0175448	0.572993
GO:0006638	neutral lipid metabolic process	BP	84	4	0.0178209	0.580186
GO:0006639	acylglycerol metabolic process	BP	84	4	0.0178209	0.580186
GO:0050709	negative regulation of protein secretion	BP	47	3	0.0182532	0.590391
GO:0043903	regulation of biological process involved in symbiotic interaction	BP	47	3	0.0182532	0.590391
GO:0019674	NAD metabolic process	BP	47	3	0.0182532	0.590391
GO:0019369	arachidonate metabolic process	BP	47	3	0.0182532	0.590391
GO:2000026	regulation of multicellular organismal development	BP	951	19	0.0182765	0.590391
GO:0030546	signaling receptor activator activity	MF	390	10	0.0183068	0.590451
GO:0008202	steroid metabolic process	BP	226	7	0.0185046	0.594033
GO:0016887	ATP hydrolysis activity	MF	279	8	0.0185273	0.594033
GO:0000077	DNA damage checkpoint signaling	BP	85	4	0.0185323	0.594033
GO:0033559	unsaturated fatty acid metabolic process	BP	85	4	0.0185323	0.594033
GO:0007599	hemostasis	BP	176	6	0.0187091	0.598599
GO:0009435	NAD biosynthetic process	BP	18	2	0.0189629	0.598599
GO:0032874	positive regulation of stress-activated MAPK cascade	BP	18	2	0.0189629	0.598599
GO:0070304	positive regulation of stress-activated protein kinase signaling cascade	BP	18	2	0.0189629	0.598599
GO:0055094	response to lipoprotein particle	BP	18	2	0.0189629	0.598599
GO:0034383	low-density lipoprotein particle clearance	BP	18	2	0.0189629	0.598599
GO:0090026	positive regulation of monocyte chemotaxis	BP	18	2	0.0189629	0.598599
GO:0010744	positive regulation of macrophage derived foam cell differentiation	BP	18	2	0.0189629	0.598599
GO:0002888	positive regulation of myeloid leukocyte mediated immunity	BP	18	2	0.0189629	0.598599
GO:0015145	monosaccharide transmembrane transporter activity	MF	18	2	0.0189629	0.598599
GO:0046982	protein heterodimerization activity	MF	177	6	0.019181	0.604566
GO:0046425	regulation of receptor signaling pathway via JAK-STAT	BP	48	3	0.0193037	0.60751
GO:0016757	glycosyltransferase activity	MF	178	6	0.0196609	0.617818
GO:0003158	endothelium development	BP	87	4	0.0200072	0.624918
GO:0030278	regulation of ossification	BP	87	4	0.0200072	0.624918
GO:0019882	antigen processing and presentation	BP	87	4	0.0200072	0.624918
GO:0038061	non-canonical NF-kappaB signal transduction	BP	87	4	0.0200072	0.624918
GO:0010008	endosome membrane	CC	396	10	0.0201175	0.626726
GO:0008284	positive regulation of cell population proliferation	BP	638	14	0.0201514	0.626726
GO:0051090	regulation of DNA-binding transcription factor activity	BP	230	7	0.0201568	0.626726
GO:0008333	endosome to lysosome transport	BP	49	3	0.0203869	0.626726
GO:0038024	cargo receptor activity	MF	49	3	0.0203869	0.626726
GO:0031396	regulation of protein ubiquitination	BP	132	5	0.02069	0.626726
GO:1905368	peptidase complex	CC	88	4	0.0207711	0.626726
GO:0150146	cell junction disassembly	BP	19	2	0.0210303	0.626726
GO:0098581	detection of external biotic stimulus	BP	19	2	0.0210303	0.626726
GO:1903902	positive regulation of viral life cycle	BP	19	2	0.0210303	0.626726
GO:0060544	regulation of necroptotic process	BP	19	2	0.0210303	0.626726
GO:0070168	negative regulation of biomineral tissue development	BP	19	2	0.0210303	0.626726
GO:2000193	positive regulation of fatty acid transport	BP	19	2	0.0210303	0.626726
GO:0070330	aromatase activity	MF	19	2	0.0210303	0.626726
GO:1903706	regulation of hemopoiesis	BP	286	8	0.0211371	0.626726
GO:2000379	positive regulation of reactive oxygen species metabolic process	BP	50	3	0.021503	0.626726
GO:0035770	ribonucleoprotein granule	CC	183	6	0.0221837	0.626726
GO:0097159	organic cyclic compound binding	MF	3993	60	0.0221962	0.626726
GO:0051091	positive regulation of DNA-binding transcription factor activity	BP	135	5	0.0225488	0.626726
GO:0002695	negative regulation of leukocyte activation	BP	135	5	0.0225488	0.626726
GO:0005769	early endosome	CC	290	8	0.0227405	0.626726
GO:0030282	bone mineralization	BP	91	4	0.0231693	0.626726
GO:0060333	type II interferon-mediated signaling pathway	BP	20	2	0.0231868	0.626726
GO:0019359	nicotinamide nucleotide biosynthetic process	BP	20	2	0.0231868	0.626726
GO:0019363	pyridine nucleotide biosynthetic process	BP	20	2	0.0231868	0.626726
GO:0002418	immune response to tumor cell	BP	20	2	0.0231868	0.626726
GO:1900017	positive regulation of cytokine production involved in inflammatory response	BP	20	2	0.0231868	0.626726
GO:0002438	acute inflammatory response to antigenic stimulus	BP	20	2	0.0231868	0.626726
GO:0032727	positive regulation of interferon-alpha production	BP	20	2	0.0231868	0.626726
GO:0043186	P granule	CC	20	2	0.0231868	0.626726
GO:0045495	pole plasm	CC	20	2	0.0231868	0.626726
GO:0060293	germ plasm	CC	20	2	0.0231868	0.626726
GO:0030547	signaling receptor inhibitor activity	MF	20	2	0.0231868	0.626726
GO:0051119	sugar transmembrane transporter activity	MF	20	2	0.0231868	0.626726
GO:1903943	regulation of hepatocyte apoptotic process	BP	2	1	0.0236256	0.626726
GO:1903944	negative regulation of hepatocyte apoptotic process	BP	2	1	0.0236256	0.626726
GO:0006452	translational frameshifting	BP	2	1	0.0236256	0.626726
GO:2001124	regulation of translational frameshifting	BP	2	1	0.0236256	0.626726
GO:2001125	negative regulation of translational frameshifting	BP	2	1	0.0236256	0.626726
GO:0034242	negative regulation of syncytium formation by plasma membrane fusion	BP	2	1	0.0236256	0.626726
GO:0042976	activation of Janus kinase activity	BP	2	1	0.0236256	0.626726
GO:0097528	execution phase of necroptosis	BP	2	1	0.0236256	0.626726
GO:1903121	regulation of TRAIL-activated apoptotic signaling pathway	BP	2	1	0.0236256	0.626726
GO:1904398	positive regulation of neuromuscular junction development	BP	2	1	0.0236256	0.626726
GO:0010716	negative regulation of extracellular matrix disassembly	BP	2	1	0.0236256	0.626726
GO:0046074	dTMP catabolic process	BP	2	1	0.0236256	0.626726
GO:0001868	regulation of complement activation, lectin pathway	BP	2	1	0.0236256	0.626726
GO:0001869	negative regulation of complement activation, lectin pathway	BP	2	1	0.0236256	0.626726
GO:0032461	positive regulation of protein oligomerization	BP	2	1	0.0236256	0.626726
GO:1902362	melanocyte apoptotic process	BP	2	1	0.0236256	0.626726
GO:0001798	positive regulation of type IIa hypersensitivity	BP	2	1	0.0236256	0.626726
GO:0001802	type III hypersensitivity	BP	2	1	0.0236256	0.626726
GO:0001803	regulation of type III hypersensitivity	BP	2	1	0.0236256	0.626726
GO:0001805	positive regulation of type III hypersensitivity	BP	2	1	0.0236256	0.626726
GO:0002894	positive regulation of type II hypersensitivity	BP	2	1	0.0236256	0.626726
GO:0062177	radial spoke assembly	BP	2	1	0.0236256	0.626726
GO:0032304	negative regulation of icosanoid secretion	BP	2	1	0.0236256	0.626726
GO:0021815	modulation of microtubule cytoskeleton involved in cerebral cortex radial glia guided migration	BP	2	1	0.0236256	0.626726
GO:0021816	extension of a leading process involved in cell motility in cerebral cortex radial glia guided migration	BP	2	1	0.0236256	0.626726
GO:1905123	regulation of glucosylceramidase activity	BP	2	1	0.0236256	0.626726
GO:2001304	lipoxin B4 metabolic process	BP	2	1	0.0236256	0.626726
GO:0039585	PKR/eIFalpha signaling	BP	2	1	0.0236256	0.626726
GO:1900158	negative regulation of bone mineralization involved in bone maturation	BP	2	1	0.0236256	0.626726
GO:0007171	activation of transmembrane receptor protein tyrosine kinase activity	BP	2	1	0.0236256	0.626726
GO:0034371	chylomicron remodeling	BP	2	1	0.0236256	0.626726
GO:0140972	negative regulation of AIM2 inflammasome complex assembly	BP	2	1	0.0236256	0.626726
GO:1902669	positive regulation of axon guidance	BP	2	1	0.0236256	0.626726
GO:0061182	negative regulation of chondrocyte development	BP	2	1	0.0236256	0.626726
GO:1901509	regulation of endothelial tube morphogenesis	BP	2	1	0.0236256	0.626726
GO:0019043	establishment of viral latency	BP	2	1	0.0236256	0.626726
GO:0150064	vertebrate eye-specific patterning	BP	2	1	0.0236256	0.626726
GO:0002731	negative regulation of dendritic cell cytokine production	BP	2	1	0.0236256	0.626726
GO:0015920	lipopolysaccharide transport	BP	2	1	0.0236256	0.626726
GO:0030421	defecation	BP	2	1	0.0236256	0.626726
GO:0055095	lipoprotein particle mediated signaling	BP	2	1	0.0236256	0.626726
GO:0055096	low-density lipoprotein particle mediated signaling	BP	2	1	0.0236256	0.626726
GO:0015766	disaccharide transport	BP	2	1	0.0236256	0.626726
GO:0015770	sucrose transport	BP	2	1	0.0236256	0.626726
GO:0015772	oligosaccharide transport	BP	2	1	0.0236256	0.626726
GO:0034165	positive regulation of toll-like receptor 9 signaling pathway	BP	2	1	0.0236256	0.626726
GO:0038195	urokinase plasminogen activator signaling pathway	BP	2	1	0.0236256	0.626726
GO:2000758	positive regulation of peptidyl-lysine acetylation	BP	2	1	0.0236256	0.626726
GO:2000752	regulation of glucosylceramide catabolic process	BP	2	1	0.0236256	0.626726
GO:1903392	negative regulation of adherens junction organization	BP	2	1	0.0236256	0.626726
GO:1901252	regulation of intracellular transport of viral material	BP	2	1	0.0236256	0.626726
GO:1901253	negative regulation of intracellular transport of viral material	BP	2	1	0.0236256	0.626726
GO:0072573	tolerance induction to lipopolysaccharide	BP	2	1	0.0236256	0.626726
GO:0017054	negative cofactor 2 complex	CC	2	1	0.0236256	0.626726
GO:0031431	Dbf4-dependent protein kinase complex	CC	2	1	0.0236256	0.626726
GO:0031380	nuclear RNA-directed RNA polymerase complex	CC	2	1	0.0236256	0.626726
GO:0097233	alveolar lamellar body membrane	CC	2	1	0.0236256	0.626726
GO:0043514	interleukin-12 complex	CC	2	1	0.0236256	0.626726
GO:0160163	S-nitrosoglutathione reductase (NADPH) activity	MF	2	1	0.0236256	0.626726
GO:0045340	mercury ion binding	MF	2	1	0.0236256	0.626726
GO:0035717	chemokine (C-C motif) ligand 7 binding	MF	2	1	0.0236256	0.626726
GO:0071791	chemokine (C-C motif) ligand 5 binding	MF	2	1	0.0236256	0.626726
GO:0005146	leukemia inhibitory factor receptor binding	MF	2	1	0.0236256	0.626726
GO:0120319	long-chain fatty acid omega-1 hydroxylase activity	MF	2	1	0.0236256	0.626726
GO:0120502	fatty acid omega-1 hydroxylase activity	MF	2	1	0.0236256	0.626726
GO:0009032	thymidine phosphorylase activity	MF	2	1	0.0236256	0.626726
GO:0016154	pyrimidine-nucleoside phosphorylase activity	MF	2	1	0.0236256	0.626726
GO:0015440	ABC-type peptide transporter activity	MF	2	1	0.0236256	0.626726
GO:0070506	high-density lipoprotein particle receptor activity	MF	2	1	0.0236256	0.626726
GO:0032574	5'-3' RNA helicase activity	MF	2	1	0.0236256	0.626726
GO:0005150	interleukin-1, type I receptor binding	MF	2	1	0.0236256	0.626726
GO:0005151	interleukin-1, type II receptor binding	MF	2	1	0.0236256	0.626726
GO:0019972	interleukin-12 binding	MF	2	1	0.0236256	0.626726
GO:0140674	ATP-dependent histone chaperone activity	MF	2	1	0.0236256	0.626726
GO:0008506	sucrose:proton symporter activity	MF	2	1	0.0236256	0.626726
GO:0008515	sucrose transmembrane transporter activity	MF	2	1	0.0236256	0.626726
GO:0009669	sucrose:monoatomic cation symporter activity	MF	2	1	0.0236256	0.626726
GO:0015154	disaccharide transmembrane transporter activity	MF	2	1	0.0236256	0.626726
GO:0015157	oligosaccharide transmembrane transporter activity	MF	2	1	0.0236256	0.626726
GO:0005017	platelet-derived growth factor receptor activity	MF	2	1	0.0236256	0.626726
GO:0005019	platelet-derived growth factor beta-receptor activity	MF	2	1	0.0236256	0.626726
GO:0050220	prostaglandin-E synthase activity	MF	2	1	0.0236256	0.626726
GO:0072570	ADP-D-ribose binding	MF	2	1	0.0236256	0.626726
GO:0047020	15-hydroxyprostaglandin-D dehydrogenase (NADP+) activity	MF	2	1	0.0236256	0.626726
GO:0007041	lysosomal transport	BP	92	4	0.0240046	0.635159
GO:0031570	DNA integrity checkpoint signaling	BP	92	4	0.0240046	0.635159
GO:0003712	transcription coregulator activity	MF	351	9	0.0245893	0.649802
GO:0031401	positive regulation of protein modification process	BP	410	10	0.0248486	0.655821
GO:0002703	regulation of leukocyte mediated immunity	BP	188	6	0.0249166	0.65678
GO:0030193	regulation of blood coagulation	BP	53	3	0.0250486	0.658588
GO:0061045	negative regulation of wound healing	BP	53	3	0.0250486	0.658588
GO:0004842	ubiquitin-protein transferase activity	MF	296	8	0.0253041	0.664464
GO:0034138	toll-like receptor 3 signaling pathway	BP	21	2	0.0254302	0.666091
GO:0036336	dendritic cell migration	BP	21	2	0.0254302	0.666091
GO:0097190	apoptotic signaling pathway	BP	412	10	0.0255849	0.669299
GO:0016020	membrane	CC	6112	86	0.0256787	0.67091
GO:0016042	lipid catabolic process	BP	242	7	0.0257273	0.671335
GO:0045637	regulation of myeloid cell differentiation	BP	140	5	0.0258815	0.67451
GO:0042981	regulation of apoptotic process	BP	988	19	0.0259434	0.675275
GO:0061659	ubiquitin-like protein ligase activity	MF	243	7	0.0262346	0.682001
GO:0048002	antigen processing and presentation of peptide antigen	BP	54	3	0.0262962	0.682747
GO:0042060	wound healing	BP	299	8	0.026659	0.691302
GO:0002694	regulation of leukocyte activation	BP	416	10	0.0271043	0.701975
GO:0044093	positive regulation of molecular function	BP	664	14	0.0271919	0.703365
GO:0003713	transcription coactivator activity	MF	192	6	0.0272585	0.704213
GO:0000075	cell cycle checkpoint signaling	BP	142	5	0.0272982	0.704362
GO:0002367	cytokine production involved in immune response	BP	96	4	0.027527	0.708024
GO:0002718	regulation of cytokine production involved in immune response	BP	96	4	0.027527	0.708024
GO:1900046	regulation of hemostasis	BP	55	3	0.0275765	0.708024
GO:0070373	negative regulation of ERK1 and ERK2 cascade	BP	55	3	0.0275765	0.708024
GO:1905820	positive regulation of chromosome separation	BP	22	2	0.027758	0.71005
GO:0016831	carboxy-lyase activity	MF	22	2	0.027758	0.71005
GO:0019894	kinesin binding	MF	22	2	0.027758	0.71005
GO:0005126	cytokine receptor binding	MF	193	6	0.027866	0.711938
GO:0009897	external side of plasma membrane	CC	302	8	0.0280636	0.716106
GO:1903531	negative regulation of secretion by cell	BP	97	4	0.0284532	0.725156
GO:0043167	ion binding	MF	4046	60	0.0286618	0.729575
GO:0050818	regulation of coagulation	BP	56	3	0.0288896	0.733576
GO:0097194	execution phase of apoptosis	BP	56	3	0.0288896	0.733576
GO:0045861	negative regulation of proteolysis	BP	195	6	0.0291078	0.738215
GO:0048608	reproductive structure development	BP	196	6	0.0297421	0.752465
GO:0030100	regulation of endocytosis	BP	196	6	0.0297421	0.752465
GO:0072525	pyridine-containing compound biosynthetic process	BP	23	2	0.0301679	0.755242
GO:0006910	phagocytosis, recognition	BP	23	2	0.0301679	0.755242
GO:0001516	prostaglandin biosynthetic process	BP	23	2	0.0301679	0.755242
GO:0046457	prostanoid biosynthetic process	BP	23	2	0.0301679	0.755242
GO:0062098	regulation of programmed necrotic cell death	BP	23	2	0.0301679	0.755242
GO:0071402	cellular response to lipoprotein particle stimulus	BP	23	2	0.0301679	0.755242
GO:0006026	aminoglycan catabolic process	BP	23	2	0.0301679	0.755242
GO:0090025	regulation of monocyte chemotaxis	BP	23	2	0.0301679	0.755242
GO:0002437	inflammatory response to antigenic stimulus	BP	57	3	0.0302353	0.755242
GO:0051098	regulation of binding	BP	146	5	0.0302777	0.755242
GO:0007586	digestion	BP	99	4	0.0303609	0.755242
GO:0043433	negative regulation of DNA-binding transcription factor activity	BP	99	4	0.0303609	0.755242
GO:0002456	T cell mediated immunity	BP	99	4	0.0303609	0.755242
GO:0006690	icosanoid metabolic process	BP	99	4	0.0303609	0.755242
GO:0034655	nucleobase-containing compound catabolic process	BP	366	9	0.0310146	0.770237
GO:0061458	reproductive system development	BP	198	6	0.0310379	0.770237
GO:2001235	positive regulation of apoptotic signaling pathway	BP	100	4	0.0313425	0.775979
GO:0030154	cell differentiation	BP	2903	45	0.0314592	0.775979
GO:0031397	negative regulation of protein ubiquitination	BP	58	3	0.0316136	0.775979
GO:0072332	intrinsic apoptotic signaling pathway by p53 class mediator	BP	58	3	0.0316136	0.775979
GO:0048869	cellular developmental process	BP	2904	45	0.0316254	0.775979
GO:0032368	regulation of lipid transport	BP	101	4	0.0323426	0.775979
GO:0006986	response to unfolded protein	BP	101	4	0.0323426	0.775979
GO:0050866	negative regulation of cell activation	BP	149	5	0.0326418	0.775979
GO:0019432	triglyceride biosynthetic process	BP	24	2	0.0326577	0.775979
GO:0034368	protein-lipid complex remodeling	BP	24	2	0.0326577	0.775979
GO:0034369	plasma lipoprotein particle remodeling	BP	24	2	0.0326577	0.775979
GO:0032607	interferon-alpha production	BP	24	2	0.0326577	0.775979
GO:0032647	regulation of interferon-alpha production	BP	24	2	0.0326577	0.775979
GO:0140303	intramembrane lipid transporter activity	MF	24	2	0.0326577	0.775979
GO:0045505	dynein intermediate chain binding	MF	24	2	0.0326577	0.775979
GO:0006887	exocytosis	BP	255	7	0.0328626	0.775979
GO:0005773	vacuole	CC	619	13	0.033572	0.775979
GO:0005615	extracellular space	CC	2239	36	0.0339906	0.775979
GO:0043086	negative regulation of catalytic activity	BP	314	8	0.0341957	0.775979
GO:0042594	response to starvation	BP	151	5	0.0342802	0.775979
GO:0001935	endothelial cell proliferation	BP	103	4	0.0343984	0.775979
GO:0016810	hydrolase activity, acting on carbon-nitrogen (but not peptide) bonds	MF	103	4	0.0343984	0.775979
GO:0070851	growth factor receptor binding	MF	103	4	0.0343984	0.775979
GO:0035194	regulatory ncRNA-mediated post-transcriptional gene silencing	BP	60	3	0.0344675	0.775979
GO:0008081	phosphoric diester hydrolase activity	MF	60	3	0.0344675	0.775979
GO:0000323	lytic vacuole	CC	558	12	0.0346071	0.775979
GO:0005764	lysosome	CC	558	12	0.0346071	0.775979
GO:0043067	regulation of programmed cell death	BP	1022	19	0.0349575	0.775979
GO:0051873	killing by host of symbiont cells	BP	25	2	0.0352252	0.775979
GO:0034367	protein-containing complex remodeling	BP	25	2	0.0352252	0.775979
GO:0002719	negative regulation of cytokine production involved in immune response	BP	25	2	0.0352252	0.775979
GO:2000191	regulation of fatty acid transport	BP	25	2	0.0352252	0.775979
GO:1904020	regulation of G protein-coupled receptor internalization	BP	3	1	0.0352293	0.775979
GO:0042532	negative regulation of tyrosine phosphorylation of STAT protein	BP	3	1	0.0352293	0.775979
GO:0097039	protein linear polyubiquitination	BP	3	1	0.0352293	0.775979
GO:0044245	polysaccharide digestion	BP	3	1	0.0352293	0.775979
GO:0032824	negative regulation of natural killer cell differentiation	BP	3	1	0.0352293	0.775979
GO:0032827	negative regulation of natural killer cell differentiation involved in immune response	BP	3	1	0.0352293	0.775979
GO:2000857	positive regulation of mineralocorticoid secretion	BP	3	1	0.0352293	0.775979
GO:2000860	positive regulation of aldosterone secretion	BP	3	1	0.0352293	0.775979
GO:0061519	macrophage homeostasis	BP	3	1	0.0352293	0.775979
GO:1902216	positive regulation of interleukin-4-mediated signaling pathway	BP	3	1	0.0352293	0.775979
GO:0021814	cell motility involved in cerebral cortex radial glia guided migration	BP	3	1	0.0352293	0.775979
GO:0003095	pressure natriuresis	BP	3	1	0.0352293	0.775979
GO:0032346	positive regulation of aldosterone metabolic process	BP	3	1	0.0352293	0.775979
GO:0032349	positive regulation of aldosterone biosynthetic process	BP	3	1	0.0352293	0.775979
GO:0090031	positive regulation of steroid hormone biosynthetic process	BP	3	1	0.0352293	0.775979
GO:0006583	melanin biosynthetic process from tyrosine	BP	3	1	0.0352293	0.775979
GO:0009131	pyrimidine nucleoside monophosphate catabolic process	BP	3	1	0.0352293	0.775979
GO:0009178	pyrimidine deoxyribonucleoside monophosphate catabolic process	BP	3	1	0.0352293	0.775979
GO:1905333	regulation of gastric motility	BP	3	1	0.0352293	0.775979
GO:0032459	regulation of protein oligomerization	BP	3	1	0.0352293	0.775979
GO:0010710	regulation of collagen catabolic process	BP	3	1	0.0352293	0.775979
GO:0090233	negative regulation of spindle checkpoint	BP	3	1	0.0352293	0.775979
GO:0140499	negative regulation of mitotic spindle assembly checkpoint signaling	BP	3	1	0.0352293	0.775979
GO:0001796	regulation of type IIa hypersensitivity	BP	3	1	0.0352293	0.775979
GO:0002892	regulation of type II hypersensitivity	BP	3	1	0.0352293	0.775979
GO:0002835	negative regulation of response to tumor cell	BP	3	1	0.0352293	0.775979
GO:0002838	negative regulation of immune response to tumor cell	BP	3	1	0.0352293	0.775979
GO:0002841	negative regulation of T cell mediated immune response to tumor cell	BP	3	1	0.0352293	0.775979
GO:0046958	nonassociative learning	BP	3	1	0.0352293	0.775979
GO:1900045	negative regulation of protein K63-linked ubiquitination	BP	3	1	0.0352293	0.775979
GO:1905397	activated CD8-positive, alpha-beta T cell apoptotic process	BP	3	1	0.0352293	0.775979
GO:1905402	regulation of activated CD8-positive, alpha-beta T cell apoptotic process	BP	3	1	0.0352293	0.775979
GO:0071830	triglyceride-rich lipoprotein particle clearance	BP	3	1	0.0352293	0.775979
GO:1903588	negative regulation of blood vessel endothelial cell proliferation involved in sprouting angiogenesis	BP	3	1	0.0352293	0.775979
GO:0043315	positive regulation of neutrophil degranulation	BP	3	1	0.0352293	0.775979
GO:0150062	complement-mediated synapse pruning	BP	3	1	0.0352293	0.775979
GO:0034146	toll-like receptor 5 signaling pathway	BP	3	1	0.0352293	0.775979
GO:0038124	toll-like receptor TLR6:TLR2 signaling pathway	BP	3	1	0.0352293	0.775979
GO:1903487	regulation of lactation	BP	3	1	0.0352293	0.775979
GO:1904978	regulation of endosome organization	BP	3	1	0.0352293	0.775979
GO:0060057	apoptotic process involved in mammary gland involution	BP	3	1	0.0352293	0.775979
GO:0060058	positive regulation of apoptotic process involved in mammary gland involution	BP	3	1	0.0352293	0.775979
GO:1904816	positive regulation of protein localization to chromosome, telomeric region	BP	3	1	0.0352293	0.775979
GO:0060168	positive regulation of adenosine receptor signaling pathway	BP	3	1	0.0352293	0.775979
GO:0038161	prolactin signaling pathway	BP	3	1	0.0352293	0.775979
GO:0042361	menaquinone catabolic process	BP	3	1	0.0352293	0.775979
GO:0008537	proteasome activator complex	CC	3	1	0.0352293	0.775979
GO:0044530	supraspliceosomal complex	CC	3	1	0.0352293	0.775979
GO:0071797	LUBAC complex	CC	3	1	0.0352293	0.775979
GO:0000836	Hrd1p ubiquitin ligase complex	CC	3	1	0.0352293	0.775979
GO:0140007	KICSTOR complex	CC	3	1	0.0352293	0.775979
GO:0035748	myelin sheath abaxonal region	CC	3	1	0.0352293	0.775979
GO:1990111	spermatoproteasome complex	CC	3	1	0.0352293	0.775979
GO:0031379	RNA-directed RNA polymerase complex	CC	3	1	0.0352293	0.775979
GO:0120333	radial spoke 1	CC	3	1	0.0352293	0.775979
GO:0120335	radial spoke 3	CC	3	1	0.0352293	0.775979
GO:0120336	radial spoke head 1	CC	3	1	0.0352293	0.775979
GO:0120338	radial spoke head 3	CC	3	1	0.0352293	0.775979
GO:0097232	lamellar body membrane	CC	3	1	0.0352293	0.775979
GO:0097227	sperm annulus	CC	3	1	0.0352293	0.775979
GO:0004568	chitinase activity	MF	3	1	0.0352293	0.775979
GO:0030550	acetylcholine receptor inhibitor activity	MF	3	1	0.0352293	0.775979
GO:0050897	cobalt ion binding	MF	3	1	0.0352293	0.775979
GO:0140768	protein ADP-ribosyltransferase-substrate adaptor activity	MF	3	1	0.0352293	0.775979
GO:0005152	interleukin-1 receptor antagonist activity	MF	3	1	0.0352293	0.775979
GO:0003876	AMP deaminase activity	MF	3	1	0.0352293	0.775979
GO:0047623	adenosine-phosphate deaminase activity	MF	3	1	0.0352293	0.775979
GO:0004667	prostaglandin-D synthase activity	MF	3	1	0.0352293	0.775979
GO:0046978	TAP1 binding	MF	3	1	0.0352293	0.775979
GO:0046979	TAP2 binding	MF	3	1	0.0352293	0.775979
GO:0005143	interleukin-12 receptor binding	MF	3	1	0.0352293	0.775979
GO:0031685	adenosine receptor binding	MF	3	1	0.0352293	0.775979
GO:0004992	platelet activating factor receptor activity	MF	3	1	0.0352293	0.775979
GO:0097200	cysteine-type endopeptidase activity involved in execution phase of apoptosis	MF	3	1	0.0352293	0.775979
GO:1901615	organic hydroxy compound metabolic process	BP	375	9	0.0353888	0.778666
GO:0140096	catalytic activity, acting on a protein	MF	1516	26	0.0357523	0.785832
GO:0030101	natural killer cell activation	BP	61	3	0.0359429	0.788353
GO:0010494	cytoplasmic stress granule	CC	61	3	0.0359429	0.788353
GO:0007267	cell-cell signaling	BP	891	17	0.0365066	0.7994
GO:0031047	regulatory ncRNA-mediated gene silencing	BP	105	4	0.0365287	0.7994
GO:0036094	small molecule binding	MF	4178	61	0.036562	0.7994
GO:0016441	post-transcriptional gene silencing	BP	62	3	0.0374504	0.817104
GO:0005581	collagen trimer	CC	62	3	0.0374504	0.817104
GO:0009166	nucleotide catabolic process	BP	106	4	0.0376218	0.819982
GO:0005829	cytosol	CC	3635	54	0.0378193	0.821903
GO:0010743	regulation of macrophage derived foam cell differentiation	BP	26	2	0.0378682	0.821903
GO:0030279	negative regulation of ossification	BP	26	2	0.0378682	0.821903
GO:0000175	3'-5'-RNA exonuclease activity	MF	26	2	0.0378682	0.821903
GO:0002819	regulation of adaptive immune response	BP	156	5	0.0385966	0.836837
GO:0008203	cholesterol metabolic process	BP	107	4	0.0387336	0.838932
GO:0043065	positive regulation of apoptotic process	BP	383	9	0.0396193	0.856329
GO:0009611	response to wounding	BP	383	9	0.0396193	0.856329
GO:2001236	regulation of extrinsic apoptotic signaling pathway	BP	108	4	0.0398641	0.860725
GO:0043231	intracellular membrane-bounded organelle	CC	8235	110	0.0403329	0.869054
GO:0072593	reactive oxygen species metabolic process	BP	158	5	0.0404121	0.869054
GO:0042277	peptide binding	MF	158	5	0.0404121	0.869054
GO:0140098	catalytic activity, acting on RNA	MF	267	7	0.040528	0.869054
GO:0072665	protein localization to vacuole	BP	64	3	0.0405612	0.869054
GO:0070670	response to interleukin-4	BP	27	2	0.0405846	0.869054
GO:0071353	cellular response to interleukin-4	BP	27	2	0.0405846	0.869054
GO:0002474	antigen processing and presentation of peptide antigen via MHC class I	BP	27	2	0.0405846	0.869054
GO:0010608	post-transcriptional regulation of gene expression	BP	385	9	0.0407285	0.870549
GO:0031974	membrane-enclosed lumen	CC	3887	57	0.0408221	0.870549
GO:0043233	organelle lumen	CC	3887	57	0.0408221	0.870549
GO:0070013	intracellular organelle lumen	CC	3887	57	0.0408221	0.870549
GO:0046434	organophosphate catabolic process	BP	160	5	0.0422788	0.90069
GO:0070371	ERK1 and ERK2 cascade	BP	214	6	0.0427403	0.903093
GO:0050865	regulation of cell activation	BP	451	10	0.0432469	0.903093
GO:0070328	triglyceride homeostasis	BP	28	2	0.0433722	0.903093
GO:0043330	response to exogenous dsRNA	BP	28	2	0.0433722	0.903093
GO:0015144	carbohydrate transmembrane transporter activity	MF	28	2	0.0433722	0.903093
GO:0016896	RNA exonuclease activity, producing 5'-phosphomonoesters	MF	28	2	0.0433722	0.903093
GO:0070098	chemokine-mediated signaling pathway	BP	66	3	0.0437986	0.903093
GO:0048145	regulation of fibroblast proliferation	BP	66	3	0.0437986	0.903093
GO:0060090	molecular adaptor activity	MF	844	16	0.0438876	0.903093
GO:0051641	cellular localization	BP	2361	37	0.0442676	0.903093
GO:0010948	negative regulation of cell cycle process	BP	216	6	0.0443739	0.903093
GO:0015748	organophosphate ester transport	BP	112	4	0.044573	0.903093
GO:0006631	fatty acid metabolic process	BP	273	7	0.044765	0.903093
GO:0097191	extrinsic apoptotic signaling pathway	BP	163	5	0.0451751	0.903093
GO:0070227	lymphocyte apoptotic process	BP	67	3	0.0454643	0.903093
GO:1903035	negative regulation of response to wounding	BP	67	3	0.0454643	0.903093
GO:0070664	negative regulation of leukocyte proliferation	BP	67	3	0.0454643	0.903093
GO:1902652	secondary alcohol metabolic process	BP	113	4	0.0457969	0.903093
GO:0010498	proteasomal protein catabolic process	BP	394	9	0.0459808	0.903093
GO:0046651	lymphocyte proliferation	BP	218	6	0.0460462	0.903093
GO:0046006	regulation of activated T cell proliferation	BP	29	2	0.046229	0.903093
GO:0055090	acylglycerol homeostasis	BP	29	2	0.046229	0.903093
GO:0051438	regulation of ubiquitin-protein transferase activity	BP	29	2	0.046229	0.903093
GO:0006691	leukotriene metabolic process	BP	29	2	0.046229	0.903093
GO:0002347	response to tumor cell	BP	29	2	0.046229	0.903093
GO:0002478	antigen processing and presentation of exogenous peptide antigen	BP	29	2	0.046229	0.903093
GO:0031904	endosome lumen	CC	29	2	0.046229	0.903093
GO:0004180	carboxypeptidase activity	MF	29	2	0.046229	0.903093
GO:0043394	proteoglycan binding	MF	29	2	0.046229	0.903093
GO:0060167	regulation of adenosine receptor signaling pathway	BP	4	1	0.0466959	0.903093
GO:0090402	oncogene-induced cell senescence	BP	4	1	0.0466959	0.903093
GO:0072257	metanephric nephron tubule epithelial cell differentiation	BP	4	1	0.0466959	0.903093
GO:0072307	regulation of metanephric nephron tubule epithelial cell differentiation	BP	4	1	0.0466959	0.903093
GO:0009597	detection of virus	BP	4	1	0.0466959	0.903093
GO:0034124	regulation of MyD88-dependent toll-like receptor signaling pathway	BP	4	1	0.0466959	0.903093
GO:0090086	negative regulation of protein deubiquitination	BP	4	1	0.0466959	0.903093
GO:0002325	natural killer cell differentiation involved in immune response	BP	4	1	0.0466959	0.903093
GO:0032826	regulation of natural killer cell differentiation involved in immune response	BP	4	1	0.0466959	0.903093
GO:1903391	regulation of adherens junction organization	BP	4	1	0.0466959	0.903093
GO:0035752	lysosomal lumen pH elevation	BP	4	1	0.0466959	0.903093
GO:2000510	positive regulation of dendritic cell chemotaxis	BP	4	1	0.0466959	0.903093
GO:0060244	negative regulation of cell proliferation involved in contact inhibition	BP	4	1	0.0466959	0.903093
GO:0034155	regulation of toll-like receptor 7 signaling pathway	BP	4	1	0.0466959	0.903093
GO:0034157	positive regulation of toll-like receptor 7 signaling pathway	BP	4	1	0.0466959	0.903093
GO:2000371	regulation of DNA topoisomerase (ATP-hydrolyzing) activity	BP	4	1	0.0466959	0.903093
GO:2000373	positive regulation of DNA topoisomerase (ATP-hydrolyzing) activity	BP	4	1	0.0466959	0.903093
GO:1901355	response to rapamycin	BP	4	1	0.0466959	0.903093
GO:0051902	negative regulation of mitochondrial depolarization	BP	4	1	0.0466959	0.903093
GO:0150172	regulation of phosphatidylcholine metabolic process	BP	4	1	0.0466959	0.903093
GO:0097325	melanocyte proliferation	BP	4	1	0.0466959	0.903093
GO:0071838	cell proliferation in bone marrow	BP	4	1	0.0466959	0.903093
GO:0034164	negative regulation of toll-like receptor 9 signaling pathway	BP	4	1	0.0466959	0.903093
GO:0015917	aminophospholipid transport	BP	4	1	0.0466959	0.903093
GO:0141008	retrotransposon silencing by mRNA destabilization	BP	4	1	0.0466959	0.903093
GO:0051097	negative regulation of helicase activity	BP	4	1	0.0466959	0.903093
GO:0032497	detection of lipopolysaccharide	BP	4	1	0.0466959	0.903093
GO:0160075	non-canonical inflammasome complex assembly	BP	4	1	0.0466959	0.903093
GO:0072108	positive regulation of mesenchymal to epithelial transition involved in metanephros morphogenesis	BP	4	1	0.0466959	0.903093
GO:0006114	glycerol biosynthetic process	BP	4	1	0.0466959	0.903093
GO:0019401	alditol biosynthetic process	BP	4	1	0.0466959	0.903093
GO:0035279	miRNA-mediated gene silencing by mRNA destabilization	BP	4	1	0.0466959	0.903093
GO:0009233	menaquinone metabolic process	BP	4	1	0.0466959	0.903093
GO:2000097	regulation of smooth muscle cell-matrix adhesion	BP	4	1	0.0466959	0.903093
GO:0097350	neutrophil clearance	BP	4	1	0.0466959	0.903093
GO:1905686	positive regulation of plasma membrane repair	BP	4	1	0.0466959	0.903093
GO:0019042	viral latency	BP	4	1	0.0466959	0.903093
GO:0061181	regulation of chondrocyte development	BP	4	1	0.0466959	0.903093
GO:0060696	regulation of phospholipid catabolic process	BP	4	1	0.0466959	0.903093
GO:0006659	phosphatidylserine biosynthetic process	BP	4	1	0.0466959	0.903093
GO:0019541	propionate metabolic process	BP	4	1	0.0466959	0.903093
GO:0046967	cytosol to endoplasmic reticulum transport	BP	4	1	0.0466959	0.903093
GO:0032055	negative regulation of translation in response to stress	BP	4	1	0.0466959	0.903093
GO:1902339	positive regulation of apoptotic process involved in morphogenesis	BP	4	1	0.0466959	0.903093
GO:1904747	positive regulation of apoptotic process involved in development	BP	4	1	0.0466959	0.903093
GO:0034136	negative regulation of toll-like receptor 2 signaling pathway	BP	4	1	0.0466959	0.903093
GO:1900451	positive regulation of glutamate receptor signaling pathway	BP	4	1	0.0466959	0.903093
GO:0042374	phylloquinone metabolic process	BP	4	1	0.0466959	0.903093
GO:0042376	phylloquinone catabolic process	BP	4	1	0.0466959	0.903093
GO:0042377	vitamin K catabolic process	BP	4	1	0.0466959	0.903093
GO:0072733	response to staurosporine	BP	4	1	0.0466959	0.903093
GO:0072734	cellular response to staurosporine	BP	4	1	0.0466959	0.903093
GO:0000835	ER ubiquitin ligase complex	CC	4	1	0.0466959	0.903093
GO:0097013	phagocytic vesicle lumen	CC	4	1	0.0466959	0.903093
GO:0035749	myelin sheath adaxonal region	CC	4	1	0.0466959	0.903093
GO:0030893	meiotic cohesin complex	CC	4	1	0.0466959	0.903093
GO:0097180	serine protease inhibitor complex	CC	4	1	0.0466959	0.903093
GO:0140804	NAD+-protein-lysine ADP-ribosyltransferase activity	MF	4	1	0.0466959	0.903093
GO:0048248	CXCR3 chemokine receptor binding	MF	4	1	0.0466959	0.903093
GO:0030620	U2 snRNA binding	MF	4	1	0.0466959	0.903093
GO:0008745	N-acetylmuramoyl-L-alanine amidase activity	MF	4	1	0.0466959	0.903093
GO:0004645	1,4-alpha-oligoglucan phosphorylase activity	MF	4	1	0.0466959	0.903093
GO:0034186	apolipoprotein A-I binding	MF	4	1	0.0466959	0.903093
GO:0005368	taurine transmembrane transporter activity	MF	4	1	0.0466959	0.903093
GO:0019770	IgG receptor activity	MF	4	1	0.0466959	0.903093
GO:0031802	type 5 metabotropic glutamate receptor binding	MF	4	1	0.0466959	0.903093
GO:0005351	carbohydrate:proton symporter activity	MF	4	1	0.0466959	0.903093
GO:0008310	single-stranded DNA 3'-5' DNA exonuclease activity	MF	4	1	0.0466959	0.903093
GO:0004298	threonine-type endopeptidase activity	MF	4	1	0.0466959	0.903093
GO:0031727	CCR2 chemokine receptor binding	MF	4	1	0.0466959	0.903093
GO:0044237	cellular metabolic process	BP	6262	86	0.046946	0.907083
GO:0035966	response to topologically incorrect protein	BP	114	4	0.0470394	0.907202
GO:0120254	olefinic compound metabolic process	BP	114	4	0.0470394	0.907202
GO:1905369	endopeptidase complex	CC	68	3	0.0471611	0.908705
GO:0043068	positive regulation of programmed cell death	BP	396	9	0.0472067	0.908741
GO:0031400	negative regulation of protein modification process	BP	221	6	0.0486275	0.930682
GO:0046879	hormone secretion	BP	221	6	0.0486275	0.930682
GO:0008630	intrinsic apoptotic signaling pathway in response to DNA damage	BP	69	3	0.0488888	0.930682
GO:0002532	production of molecular mediator involved in inflammatory response	BP	69	3	0.0488888	0.930682
GO:0043154	negative regulation of cysteine-type endopeptidase activity involved in apoptotic process	BP	30	2	0.0491531	0.930682
GO:0010742	macrophage derived foam cell differentiation	BP	30	2	0.0491531	0.930682
GO:0001974	blood vessel remodeling	BP	30	2	0.0491531	0.930682
GO:0006513	protein monoubiquitination	BP	30	2	0.0491531	0.930682
GO:0033028	myeloid cell apoptotic process	BP	30	2	0.0491531	0.930682
GO:0007595	lactation	BP	30	2	0.0491531	0.930682
GO:0010934	macrophage cytokine production	BP	30	2	0.0491531	0.930682
GO:0010935	regulation of macrophage cytokine production	BP	30	2	0.0491531	0.930682
GO:0032733	positive regulation of interleukin-10 production	BP	30	2	0.0491531	0.930682
GO:0032620	interleukin-17 production	BP	30	2	0.0491531	0.930682
GO:0032660	regulation of interleukin-17 production	BP	30	2	0.0491531	0.930682
GO:0095500	acetylcholine receptor signaling pathway	BP	30	2	0.0491531	0.930682
GO:0001530	lipopolysaccharide binding	MF	30	2	0.0491531	0.930682
GO:0004532	RNA exonuclease activity	MF	30	2	0.0491531	0.930682
GO:0051250	negative regulation of lymphocyte activation	BP	116	4	0.0495805	0.936236
GO:0008083	growth factor activity	MF	116	4	0.0495805	0.936236
GO:0065008	regulation of biological quality	BP	2007	32	0.0495816	0.936236
GO:0051051	negative regulation of transport	BP	280	7	0.0500573	0.94436
GO:0023061	signal release	BP	340	8	0.0504654	0.951195
GO:0002690	positive regulation of leukocyte chemotaxis	BP	70	3	0.0506472	0.952893
GO:0008238	exopeptidase activity	MF	70	3	0.0506472	0.952893
GO:0007034	vacuolar transport	BP	117	4	0.0508789	0.953796
GO:0002705	positive regulation of leukocyte mediated immunity	BP	117	4	0.0508789	0.953796
GO:0001764	neuron migration	BP	117	4	0.0508789	0.953796
GO:0016125	sterol metabolic process	BP	117	4	0.0508789	0.953796
GO:0140640	catalytic activity, acting on a nucleic acid	MF	402	9	0.0510148	0.955481
GO:0032943	mononuclear cell proliferation	BP	224	6	0.0512966	0.959029
GO:0052547	regulation of peptidase activity	BP	224	6	0.0512966	0.959029
GO:0043277	apoptotic cell clearance	BP	31	2	0.0521423	0.966275
GO:0046460	neutral lipid biosynthetic process	BP	31	2	0.0521423	0.966275
GO:0046463	acylglycerol biosynthetic process	BP	31	2	0.0521423	0.966275
GO:0090077	foam cell differentiation	BP	31	2	0.0521423	0.966275
GO:0048806	genitalia development	BP	31	2	0.0521423	0.966275
GO:0007140	male meiotic nuclear division	BP	31	2	0.0521423	0.966275
GO:1905145	cellular response to acetylcholine	BP	31	2	0.0521423	0.966275
GO:0097530	granulocyte migration	BP	118	4	0.0521959	0.966275
GO:0002687	positive regulation of leukocyte migration	BP	118	4	0.0521959	0.966275
GO:0019362	pyridine nucleotide metabolic process	BP	118	4	0.0521959	0.966275
GO:0046496	nicotinamide nucleotide metabolic process	BP	118	4	0.0521959	0.966275
GO:2000106	regulation of leukocyte apoptotic process	BP	71	3	0.0524361	0.967273
GO:1990868	response to chemokine	BP	71	3	0.0524361	0.967273
GO:1990869	cellular response to chemokine	BP	71	3	0.0524361	0.967273
GO:0071677	positive regulation of mononuclear cell migration	BP	71	3	0.0524361	0.967273
GO:0031902	late endosome membrane	CC	119	4	0.0535314	0.986603
GO:1901701	cellular response to oxygen-containing compound	BP	799	15	0.0536928	0.9887
GO:0034446	substrate adhesion-dependent cell spreading	BP	72	3	0.0542552	0.991104
GO:0050764	regulation of phagocytosis	BP	72	3	0.0542552	0.991104
GO:0009062	fatty acid catabolic process	BP	72	3	0.0542552	0.991104
GO:0051099	positive regulation of binding	BP	72	3	0.0542552	0.991104
GO:0050798	activated T cell proliferation	BP	32	2	0.0551948	0.991104
GO:0045332	phospholipid translocation	BP	32	2	0.0551948	0.991104
GO:0032872	regulation of stress-activated MAPK cascade	BP	32	2	0.0551948	0.991104
GO:0032892	positive regulation of organic acid transport	BP	32	2	0.0551948	0.991104
GO:1905144	response to acetylcholine	BP	32	2	0.0551948	0.991104
GO:0030501	positive regulation of bone mineralization	BP	32	2	0.0551948	0.991104
GO:0002446	neutrophil mediated immunity	BP	32	2	0.0551948	0.991104
GO:0016830	carbon-carbon lyase activity	MF	32	2	0.0551948	0.991104
GO:0002685	regulation of leukocyte migration	BP	173	5	0.0556696	0.991104
GO:0097529	myeloid leukocyte migration	BP	173	5	0.0556696	0.991104
GO:0006898	receptor-mediated endocytosis	BP	173	5	0.0556696	0.991104
GO:0009914	hormone transport	BP	229	6	0.0559414	0.991104
GO:0006164	purine nucleotide biosynthetic process	BP	121	4	0.0562579	0.991104
GO:0010466	negative regulation of peptidase activity	BP	121	4	0.0562579	0.991104
GO:0031667	response to nutrient levels	BP	348	8	0.0563346	0.991104
GO:0061630	ubiquitin protein ligase activity	MF	230	6	0.0569	0.991104
GO:0061135	endopeptidase regulator activity	MF	122	4	0.0576488	0.991104
GO:0022600	digestive system process	BP	74	3	0.0579831	0.991104
GO:0004540	RNA nuclease activity	MF	74	3	0.0579831	0.991104
GO:0006196	AMP catabolic process	BP	5	1	0.058027	0.991104
GO:0032825	positive regulation of natural killer cell differentiation	BP	5	1	0.058027	0.991104
GO:0006382	adenosine to inosine editing	BP	5	1	0.058027	0.991104
GO:0044387	negative regulation of protein kinase activity by regulation of protein phosphorylation	BP	5	1	0.058027	0.991104
GO:0045900	negative regulation of translational elongation	BP	5	1	0.058027	0.991104
GO:0010571	positive regulation of nuclear cell cycle DNA replication	BP	5	1	0.058027	0.991104
GO:0006030	chitin metabolic process	BP	5	1	0.058027	0.991104
GO:0006032	chitin catabolic process	BP	5	1	0.058027	0.991104
GO:0051601	exocyst localization	BP	5	1	0.058027	0.991104
GO:0002885	positive regulation of hypersensitivity	BP	5	1	0.058027	0.991104
GO:2000508	regulation of dendritic cell chemotaxis	BP	5	1	0.058027	0.991104
GO:0045162	clustering of voltage-gated sodium channels	BP	5	1	0.058027	0.991104
GO:0071650	negative regulation of chemokine (C-C motif) ligand 5 production	BP	5	1	0.058027	0.991104
GO:1902214	regulation of interleukin-4-mediated signaling pathway	BP	5	1	0.058027	0.991104
GO:2000646	positive regulation of receptor catabolic process	BP	5	1	0.058027	0.991104
GO:0046886	positive regulation of hormone biosynthetic process	BP	5	1	0.058027	0.991104
GO:0034158	toll-like receptor 8 signaling pathway	BP	5	1	0.058027	0.991104
GO:0010911	regulation of isomerase activity	BP	5	1	0.058027	0.991104
GO:0010912	positive regulation of isomerase activity	BP	5	1	0.058027	0.991104
GO:2000660	negative regulation of interleukin-1-mediated signaling pathway	BP	5	1	0.058027	0.991104
GO:0006116	NADH oxidation	BP	5	1	0.058027	0.991104
GO:0046073	dTMP metabolic process	BP	5	1	0.058027	0.991104
GO:0035482	gastric motility	BP	5	1	0.058027	0.991104
GO:0032057	negative regulation of translational initiation in response to stress	BP	5	1	0.058027	0.991104
GO:1904158	axonemal central apparatus assembly	BP	5	1	0.058027	0.991104
GO:0015734	taurine transmembrane transport	BP	5	1	0.058027	0.991104
GO:0042918	alkanesulfonate transmembrane transport	BP	5	1	0.058027	0.991104
GO:2000192	negative regulation of fatty acid transport	BP	5	1	0.058027	0.991104
GO:1904180	negative regulation of membrane depolarization	BP	5	1	0.058027	0.991104
GO:2000348	regulation of CD40 signaling pathway	BP	5	1	0.058027	0.991104
GO:1901977	negative regulation of cell cycle checkpoint	BP	5	1	0.058027	0.991104
GO:0042590	antigen processing and presentation of exogenous peptide antigen via MHC class I	BP	5	1	0.058027	0.991104
GO:0001788	antibody-dependent cellular cytotoxicity	BP	5	1	0.058027	0.991104
GO:0001794	type IIa hypersensitivity	BP	5	1	0.058027	0.991104
GO:0002445	type II hypersensitivity	BP	5	1	0.058027	0.991104
GO:0060462	lung lobe development	BP	5	1	0.058027	0.991104
GO:0060463	lung lobe morphogenesis	BP	5	1	0.058027	0.991104
GO:0060736	prostate gland growth	BP	5	1	0.058027	0.991104
GO:2001302	lipoxin A4 metabolic process	BP	5	1	0.058027	0.991104
GO:0075523	viral translational frameshifting	BP	5	1	0.058027	0.991104
GO:0002457	T cell antigen processing and presentation	BP	5	1	0.058027	0.991104
GO:2000756	regulation of peptidyl-lysine acetylation	BP	5	1	0.058027	0.991104
GO:0006680	glucosylceramide catabolic process	BP	5	1	0.058027	0.991104
GO:1900157	regulation of bone mineralization involved in bone maturation	BP	5	1	0.058027	0.991104
GO:0032264	IMP salvage	BP	5	1	0.058027	0.991104
GO:0060332	positive regulation of response to type II interferon	BP	5	1	0.058027	0.991104
GO:0060335	positive regulation of type II interferon-mediated signaling pathway	BP	5	1	0.058027	0.991104
GO:0070782	phosphatidylserine exposure on apoptotic cell surface	BP	5	1	0.058027	0.991104
GO:0002238	response to molecule of fungal origin	BP	5	1	0.058027	0.991104
GO:0039536	negative regulation of RIG-I signaling pathway	BP	5	1	0.058027	0.991104
GO:0072534	perineuronal net	CC	5	1	0.058027	0.991104
GO:0008278	cohesin complex	CC	5	1	0.058027	0.991104
GO:0001535	radial spoke head	CC	5	1	0.058027	0.991104
GO:0044327	dendritic spine head	CC	5	1	0.058027	0.991104
GO:0097179	protease inhibitor complex	CC	5	1	0.058027	0.991104
GO:0008251	tRNA-specific adenosine deaminase activity	MF	5	1	0.058027	0.991104
GO:0004771	sterol ester esterase activity	MF	5	1	0.058027	0.991104
GO:0018685	alkane 1-monooxygenase activity	MF	5	1	0.058027	0.991104
GO:0016019	peptidoglycan immune receptor activity	MF	5	1	0.058027	0.991104
GO:0004694	eukaryotic translation initiation factor 2alpha kinase activity	MF	5	1	0.058027	0.991104
GO:1904680	peptide transmembrane transporter activity	MF	5	1	0.058027	0.991104
GO:0001875	lipopolysaccharide immune receptor activity	MF	5	1	0.058027	0.991104
GO:0046977	TAP binding	MF	5	1	0.058027	0.991104
GO:0051247	positive regulation of protein metabolic process	BP	740	14	0.0580701	0.991104
GO:0045595	regulation of cell differentiation	BP	1016	18	0.0581022	0.991104
GO:0002701	negative regulation of production of molecular mediator of immune response	BP	33	2	0.0583086	0.991104
GO:0021885	forebrain cell migration	BP	33	2	0.0583086	0.991104
GO:0097028	dendritic cell differentiation	BP	33	2	0.0583086	0.991104
GO:0042149	cellular response to glucose starvation	BP	33	2	0.0583086	0.991104
GO:0006911	phagocytosis, engulfment	BP	33	2	0.0583086	0.991104
GO:0042551	neuron maturation	BP	33	2	0.0583086	0.991104
GO:0072524	pyridine-containing compound metabolic process	BP	123	4	0.059058	1
GO:0042581	specific granule	CC	123	4	0.059058	1
GO:1902105	regulation of leukocyte differentiation	BP	233	6	0.0598348	1
GO:0050670	regulation of lymphocyte proliferation	BP	177	5	0.0602302	1
GO:0050708	regulation of protein secretion	BP	177	5	0.0602302	1
GO:1901292	nucleoside phosphate catabolic process	BP	124	4	0.0604855	1
GO:0007565	female pregnancy	BP	124	4	0.0604855	1
GO:0031214	biomineral tissue development	BP	124	4	0.0604855	1
GO:0019730	antimicrobial humoral response	BP	124	4	0.0604855	1
GO:0070820	tertiary granule	CC	124	4	0.0604855	1
GO:0048468	cell development	BP	1894	30	0.0607108	1
GO:0050856	regulation of T cell receptor signaling pathway	BP	34	2	0.061482	1
GO:0034204	lipid translocation	BP	34	2	0.061482	1
GO:0043331	response to dsRNA	BP	34	2	0.061482	1
GO:0032309	icosanoid secretion	BP	34	2	0.061482	1
GO:0070302	regulation of stress-activated protein kinase signaling cascade	BP	34	2	0.061482	1
GO:0140467	integrated stress response signaling	BP	34	2	0.061482	1
GO:1904894	positive regulation of receptor signaling pathway via STAT	BP	34	2	0.061482	1
GO:0042116	macrophage activation	BP	76	3	0.0618292	1
GO:0031669	cellular response to nutrient levels	BP	179	5	0.0625882	1
GO:0045184	establishment of protein localization	BP	1168	20	0.0626949	1
GO:0048771	tissue remodeling	BP	126	4	0.0633953	1
GO:0043202	lysosomal lumen	CC	77	3	0.0637958	1
GO:0140677	molecular function activator activity	MF	820	15	0.0642117	1
GO:1901987	regulation of cell cycle phase transition	BP	297	7	0.064509	1
GO:0002673	regulation of acute inflammatory response	BP	35	2	0.064713	1
GO:0046902	regulation of mitochondrial membrane permeability	BP	35	2	0.064713	1
GO:0010332	response to gamma radiation	BP	35	2	0.064713	1
GO:0032092	positive regulation of protein binding	BP	35	2	0.064713	1
GO:0016712	oxidoreductase activity, acting on paired donors, with incorporation or reduction of molecular oxygen, reduced flavin or flavoprotein as one donor, and incorporation of one atom of oxygen	MF	35	2	0.064713	1
GO:0002262	myeloid cell homeostasis	BP	127	4	0.0648774	1
GO:0009306	protein secretion	BP	238	6	0.0649238	1
GO:0032944	regulation of mononuclear cell proliferation	BP	181	5	0.0649978	1
GO:0060284	regulation of cell development	BP	552	11	0.0654186	1
GO:0045446	endothelial cell differentiation	BP	78	3	0.0657911	1
GO:0051251	positive regulation of lymphocyte activation	BP	239	6	0.0659713	1
GO:0035592	establishment of protein localization to extracellular region	BP	239	6	0.0659713	1
GO:0010001	glial cell differentiation	BP	182	5	0.066222	1
GO:1901988	negative regulation of cell cycle phase transition	BP	182	5	0.066222	1
GO:0030162	regulation of proteolysis	BP	424	9	0.0666871	1
GO:0042063	gliogenesis	BP	240	6	0.0670287	1
GO:0005730	nucleolus	CC	689	13	0.0674629	1
GO:1990266	neutrophil migration	BP	79	3	0.067815	1
GO:0002709	regulation of T cell mediated immunity	BP	79	3	0.067815	1
GO:0071827	plasma lipoprotein particle organization	BP	36	2	0.0679998	1
GO:0006693	prostaglandin metabolic process	BP	36	2	0.0679998	1
GO:0098926	postsynaptic signal transduction	BP	36	2	0.0679998	1
GO:0018193	peptidyl-amino acid modification	BP	426	9	0.0682475	1
GO:0015833	peptide transport	BP	184	5	0.0687089	1
GO:0071692	protein localization to extracellular region	BP	242	6	0.0691732	1
GO:0106380	purine ribonucleotide salvage	BP	6	1	0.0692241	1
GO:2000698	positive regulation of epithelial cell differentiation involved in kidney development	BP	6	1	0.0692241	1
GO:0060331	negative regulation of response to type II interferon	BP	6	1	0.0692241	1
GO:0060336	negative regulation of type II interferon-mediated signaling pathway	BP	6	1	0.0692241	1
GO:1904179	positive regulation of adipose tissue development	BP	6	1	0.0692241	1
GO:0062033	positive regulation of mitotic sister chromatid segregation	BP	6	1	0.0692241	1
GO:0002858	regulation of natural killer cell mediated cytotoxicity directed against tumor cell target	BP	6	1	0.0692241	1
GO:0002860	positive regulation of natural killer cell mediated cytotoxicity directed against tumor cell target	BP	6	1	0.0692241	1
GO:1902667	regulation of axon guidance	BP	6	1	0.0692241	1
GO:2001186	negative regulation of CD8-positive, alpha-beta T cell activation	BP	6	1	0.0692241	1
GO:0060545	positive regulation of necroptotic process	BP	6	1	0.0692241	1
GO:1903054	negative regulation of extracellular matrix organization	BP	6	1	0.0692241	1
GO:0002760	positive regulation of antimicrobial humoral response	BP	6	1	0.0692241	1
GO:0072566	chemokine (C-X-C motif) ligand 1 production	BP	6	1	0.0692241	1
GO:2000338	regulation of chemokine (C-X-C motif) ligand 1 production	BP	6	1	0.0692241	1
GO:0000270	peptidoglycan metabolic process	BP	6	1	0.0692241	1
GO:0009253	peptidoglycan catabolic process	BP	6	1	0.0692241	1
GO:2000855	regulation of mineralocorticoid secretion	BP	6	1	0.0692241	1
GO:2000858	regulation of aldosterone secretion	BP	6	1	0.0692241	1
GO:0048549	positive regulation of pinocytosis	BP	6	1	0.0692241	1
GO:0051454	intracellular pH elevation	BP	6	1	0.0692241	1
GO:2000110	negative regulation of macrophage apoptotic process	BP	6	1	0.0692241	1
GO:0031620	regulation of fever generation	BP	6	1	0.0692241	1
GO:0032747	positive regulation of interleukin-23 production	BP	6	1	0.0692241	1
GO:1902915	negative regulation of protein polyubiquitination	BP	6	1	0.0692241	1
GO:0003339	regulation of mesenchymal to epithelial transition involved in metanephros morphogenesis	BP	6	1	0.0692241	1
GO:0071393	cellular response to progesterone stimulus	BP	6	1	0.0692241	1
GO:0060242	contact inhibition	BP	6	1	0.0692241	1
GO:0060245	detection of cell density	BP	6	1	0.0692241	1
GO:0042360	vitamin E metabolic process	BP	6	1	0.0692241	1
GO:0009176	pyrimidine deoxyribonucleoside monophosphate metabolic process	BP	6	1	0.0692241	1
GO:0030578	PML body organization	BP	6	1	0.0692241	1
GO:0043654	recognition of apoptotic cell	BP	6	1	0.0692241	1
GO:0030916	otic vesicle formation	BP	6	1	0.0692241	1
GO:0071600	otic vesicle morphogenesis	BP	6	1	0.0692241	1
GO:2001300	lipoxin metabolic process	BP	6	1	0.0692241	1
GO:0035617	stress granule disassembly	BP	6	1	0.0692241	1
GO:0007172	signal complex assembly	BP	6	1	0.0692241	1
GO:0006678	glucosylceramide metabolic process	BP	6	1	0.0692241	1
GO:0046477	glycosylceramide catabolic process	BP	6	1	0.0692241	1
GO:0034499	late endosome to Golgi transport	BP	6	1	0.0692241	1
GO:0061302	smooth muscle cell-matrix adhesion	BP	6	1	0.0692241	1
GO:1905684	regulation of plasma membrane repair	BP	6	1	0.0692241	1
GO:0071281	cellular response to iron ion	BP	6	1	0.0692241	1
GO:0019626	short-chain fatty acid catabolic process	BP	6	1	0.0692241	1
GO:0038172	interleukin-33-mediated signaling pathway	BP	6	1	0.0692241	1
GO:0043313	regulation of neutrophil degranulation	BP	6	1	0.0692241	1
GO:0008582	regulation of synaptic assembly at neuromuscular junction	BP	6	1	0.0692241	1
GO:0060426	lung vasculature development	BP	6	1	0.0692241	1
GO:0006776	vitamin A metabolic process	BP	6	1	0.0692241	1
GO:0000153	cytoplasmic ubiquitin ligase complex	CC	6	1	0.0692241	1
GO:0098966	perisynaptic extracellular matrix	CC	6	1	0.0692241	1
GO:0099535	synapse-associated extracellular matrix	CC	6	1	0.0692241	1
GO:0097208	alveolar lamellar body	CC	6	1	0.0692241	1
GO:0042824	MHC class I peptide loading complex	CC	6	1	0.0692241	1
GO:0034235	GPI anchor binding	MF	6	1	0.0692241	1
GO:0004090	carbonyl reductase (NADPH) activity	MF	6	1	0.0692241	1
GO:0023029	MHC class Ib protein binding	MF	6	1	0.0692241	1
GO:0002162	dystroglycan binding	MF	6	1	0.0692241	1
GO:0031849	olfactory receptor binding	MF	6	1	0.0692241	1
GO:0071837	HMG box domain binding	MF	6	1	0.0692241	1
GO:0004465	lipoprotein lipase activity	MF	6	1	0.0692241	1
GO:0009267	cellular response to starvation	BP	130	4	0.0694319	1
GO:0046649	lymphocyte activation	BP	558	11	0.0694766	1
GO:0048144	fibroblast proliferation	BP	80	3	0.0698669	1
GO:0043229	intracellular organelle	CC	8902	116	0.0702019	1
GO:0033554	cellular response to stress	BP	1257	21	0.0703851	1
GO:0004518	nuclease activity	MF	131	4	0.0709858	1
GO:0051249	regulation of lymphocyte activation	BP	366	8	0.0710807	1
GO:0071825	protein-lipid complex organization	BP	37	2	0.0713407	1
GO:0042119	neutrophil activation	BP	37	2	0.0713407	1
GO:0006636	unsaturated fatty acid biosynthetic process	BP	37	2	0.0713407	1
GO:0006692	prostanoid metabolic process	BP	37	2	0.0713407	1
GO:0002920	regulation of humoral immune response	BP	37	2	0.0713407	1
GO:0032330	regulation of chondrocyte differentiation	BP	37	2	0.0713407	1
GO:0019884	antigen processing and presentation of exogenous antigen	BP	37	2	0.0713407	1
GO:0008408	3'-5' exonuclease activity	MF	37	2	0.0713407	1
GO:0080090	regulation of primary metabolic process	BP	3624	52	0.0715512	1
GO:0043393	regulation of protein binding	BP	81	3	0.0719468	1
GO:0072562	blood microparticle	CC	81	3	0.0719468	1
GO:0007548	sex differentiation	BP	187	5	0.0725354	1
GO:0036211	protein modification process	BP	1779	28	0.0733638	1
GO:0002275	myeloid cell activation involved in immune response	BP	82	3	0.0740543	1
GO:0048008	platelet-derived growth factor receptor signaling pathway	BP	38	2	0.074734	1
GO:0002269	leukocyte activation involved in inflammatory response	BP	38	2	0.074734	1
GO:0005548	phospholipid transporter activity	MF	38	2	0.074734	1
GO:0008009	chemokine activity	MF	38	2	0.074734	1
GO:0015031	protein transport	BP	980	17	0.0750957	1
GO:0051128	regulation of cellular component organization	BP	1635	26	0.0754159	1
GO:0007155	cell adhesion	BP	981	17	0.0756434	1
GO:0042770	signal transduction in response to DNA damage	BP	134	4	0.0757541	1
GO:0051224	negative regulation of protein transport	BP	83	3	0.0761891	1
GO:0001676	long-chain fatty acid metabolic process	BP	83	3	0.0761891	1
GO:0045893	positive regulation of DNA-templated transcription	BP	1125	19	0.0763092	1
GO:0019941	modification-dependent protein catabolic process	BP	436	9	0.0763928	1
GO:1901681	sulfur compound binding	MF	190	5	0.0764768	1
GO:1902680	positive regulation of RNA biosynthetic process	BP	1126	19	0.0768265	1
GO:0008610	lipid biosynthetic process	BP	502	10	0.0769181	1
GO:0098657	import into cell	BP	636	12	0.0770554	1
GO:0005765	lysosomal membrane	CC	310	7	0.077111	1
GO:0098852	lytic vacuole membrane	CC	310	7	0.077111	1
GO:0033628	regulation of cell adhesion mediated by integrin	BP	39	2	0.078178	1
GO:0031295	T cell costimulation	BP	39	2	0.078178	1
GO:0016925	protein sumoylation	BP	39	2	0.078178	1
GO:0097035	regulation of membrane lipid distribution	BP	39	2	0.078178	1
GO:0070169	positive regulation of biomineral tissue development	BP	39	2	0.078178	1
GO:0048146	positive regulation of fibroblast proliferation	BP	39	2	0.078178	1
GO:0061082	myeloid leukocyte cytokine production	BP	39	2	0.078178	1
GO:0034774	secretory granule lumen	CC	251	6	0.0793116	1
GO:0043632	modification-dependent macromolecule catabolic process	BP	440	9	0.0798119	1
GO:0031665	negative regulation of lipopolysaccharide-mediated signaling pathway	BP	7	1	0.0802889	1
GO:0010890	positive regulation of sequestering of triglyceride	BP	7	1	0.0802889	1
GO:0070922	RISC complex assembly	BP	7	1	0.0802889	1
GO:0042118	endothelial cell activation	BP	7	1	0.0802889	1
GO:1905936	regulation of germ cell proliferation	BP	7	1	0.0802889	1
GO:1901985	positive regulation of protein acetylation	BP	7	1	0.0802889	1
GO:2000343	positive regulation of chemokine (C-X-C motif) ligand 2 production	BP	7	1	0.0802889	1
GO:0002420	natural killer cell mediated cytotoxicity directed against tumor cell target	BP	7	1	0.0802889	1
GO:0002855	regulation of natural killer cell mediated immune response to tumor cell	BP	7	1	0.0802889	1
GO:0002857	positive regulation of natural killer cell mediated immune response to tumor cell	BP	7	1	0.0802889	1
GO:0060368	regulation of Fc receptor mediated stimulatory signaling pathway	BP	7	1	0.0802889	1
GO:0034370	triglyceride-rich lipoprotein particle remodeling	BP	7	1	0.0802889	1
GO:0034372	very-low-density lipoprotein particle remodeling	BP	7	1	0.0802889	1
GO:0051135	positive regulation of NK T cell activation	BP	7	1	0.0802889	1
GO:0097048	dendritic cell apoptotic process	BP	7	1	0.0802889	1
GO:2000668	regulation of dendritic cell apoptotic process	BP	7	1	0.0802889	1
GO:2000669	negative regulation of dendritic cell apoptotic process	BP	7	1	0.0802889	1
GO:0097527	necroptotic signaling pathway	BP	7	1	0.0802889	1
GO:0002536	respiratory burst involved in inflammatory response	BP	7	1	0.0802889	1
GO:0002866	positive regulation of acute inflammatory response to antigenic stimulus	BP	7	1	0.0802889	1
GO:2000553	positive regulation of T-helper 2 cell cytokine production	BP	7	1	0.0802889	1
GO:0035931	mineralocorticoid secretion	BP	7	1	0.0802889	1
GO:0035932	aldosterone secretion	BP	7	1	0.0802889	1
GO:0032344	regulation of aldosterone metabolic process	BP	7	1	0.0802889	1
GO:0032347	regulation of aldosterone biosynthetic process	BP	7	1	0.0802889	1
GO:0002883	regulation of hypersensitivity	BP	7	1	0.0802889	1
GO:0001660	fever generation	BP	7	1	0.0802889	1
GO:0070508	cholesterol import	BP	7	1	0.0802889	1
GO:0010757	negative regulation of plasminogen activation	BP	7	1	0.0802889	1
GO:2000310	regulation of NMDA receptor activity	BP	7	1	0.0802889	1
GO:0032627	interleukin-23 production	BP	7	1	0.0802889	1
GO:0032667	regulation of interleukin-23 production	BP	7	1	0.0802889	1
GO:0035666	TRIF-dependent toll-like receptor signaling pathway	BP	7	1	0.0802889	1
GO:1902965	regulation of protein localization to early endosome	BP	7	1	0.0802889	1
GO:1902966	positive regulation of protein localization to early endosome	BP	7	1	0.0802889	1
GO:2000644	regulation of receptor catabolic process	BP	7	1	0.0802889	1
GO:0045793	positive regulation of cell size	BP	7	1	0.0802889	1
GO:1904396	regulation of neuromuscular junction development	BP	7	1	0.0802889	1
GO:0044828	negative regulation by host of viral genome replication	BP	7	1	0.0802889	1
GO:0006449	regulation of translational termination	BP	7	1	0.0802889	1
GO:0035726	common myeloid progenitor cell proliferation	BP	7	1	0.0802889	1
GO:0051095	regulation of helicase activity	BP	7	1	0.0802889	1
GO:0031666	positive regulation of lipopolysaccharide-mediated signaling pathway	BP	7	1	0.0802889	1
GO:1900449	regulation of glutamate receptor signaling pathway	BP	7	1	0.0802889	1
GO:1905671	regulation of lysosome organization	BP	7	1	0.0802889	1
GO:0033689	negative regulation of osteoblast proliferation	BP	7	1	0.0802889	1
GO:0034115	negative regulation of heterotypic cell-cell adhesion	BP	7	1	0.0802889	1
GO:0070587	regulation of cell-cell adhesion involved in gastrulation	BP	7	1	0.0802889	1
GO:0035722	interleukin-12-mediated signaling pathway	BP	7	1	0.0802889	1
GO:1904814	regulation of protein localization to chromosome, telomeric region	BP	7	1	0.0802889	1
GO:0019371	cyclooxygenase pathway	BP	7	1	0.0802889	1
GO:0008385	IkappaB kinase complex	CC	7	1	0.0802889	1
GO:0060091	kinocilium	CC	7	1	0.0802889	1
GO:0097732	9+2 non-motile cilium	CC	7	1	0.0802889	1
GO:0005940	septin ring	CC	7	1	0.0802889	1
GO:0031105	septin complex	CC	7	1	0.0802889	1
GO:0019774	proteasome core complex, beta-subunit complex	CC	7	1	0.0802889	1
GO:0043295	glutathione binding	MF	7	1	0.0802889	1
GO:0046790	virion binding	MF	7	1	0.0802889	1
GO:0019966	interleukin-1 binding	MF	7	1	0.0802889	1
GO:0030619	U1 snRNA binding	MF	7	1	0.0802889	1
GO:0034511	U3 snoRNA binding	MF	7	1	0.0802889	1
GO:0033130	acetylcholine receptor binding	MF	7	1	0.0802889	1
GO:0008061	chitin binding	MF	7	1	0.0802889	1
GO:0097153	cysteine-type endopeptidase activity involved in apoptotic process	MF	7	1	0.0802889	1
GO:0008297	single-stranded DNA exodeoxyribonuclease activity	MF	7	1	0.0802889	1
GO:0004382	GDP phosphatase activity	MF	7	1	0.0802889	1
GO:0030368	interleukin-17 receptor activity	MF	7	1	0.0802889	1
GO:0035374	chondroitin sulfate binding	MF	7	1	0.0802889	1
GO:0002688	regulation of leukocyte chemotaxis	BP	85	3	0.0805393	1
GO:0030879	mammary gland development	BP	85	3	0.0805393	1
GO:0022408	negative regulation of cell-cell adhesion	BP	137	4	0.0806801	1
GO:1902532	negative regulation of intracellular signal transduction	BP	442	9	0.081556	1
GO:0031294	lymphocyte costimulation	BP	40	2	0.0816709	1
GO:0099024	plasma membrane invagination	BP	40	2	0.0816709	1
GO:0045778	positive regulation of ossification	BP	40	2	0.0816709	1
GO:0140313	molecular sequestering activity	MF	40	2	0.0816709	1
GO:0016796	exonuclease activity, active with either ribo- or deoxyribonucleic acids and producing 5'-phosphomonoesters	MF	40	2	0.0816709	1
GO:2001233	regulation of apoptotic signaling pathway	BP	253	6	0.0816726	1
GO:0051259	protein complex oligomerization	BP	194	5	0.0819091	1
GO:0034976	response to endoplasmic reticulum stress	BP	194	5	0.0819091	1
GO:0003676	nucleic acid binding	MF	2640	39	0.0823248	1
GO:0030027	lamellipodium	CC	138	4	0.0823567	1
GO:0032182	ubiquitin-like protein binding	MF	86	3	0.0827542	1
GO:0046486	glycerolipid metabolic process	BP	254	6	0.0828678	1
GO:0015850	organic hydroxy compound transport	BP	195	5	0.0832986	1
GO:0001934	positive regulation of protein phosphorylation	BP	316	7	0.0833822	1
GO:0051254	positive regulation of RNA metabolic process	BP	1211	20	0.0835045	1
GO:0044703	multi-organism reproductive process	BP	139	4	0.0840505	1
GO:0002706	regulation of lymphocyte mediated immunity	BP	139	4	0.0840505	1
GO:0006066	alcohol metabolic process	BP	255	6	0.0840728	1
GO:0060205	cytoplasmic vesicle lumen	CC	255	6	0.0840728	1
GO:0070372	regulation of ERK1 and ERK2 cascade	BP	196	5	0.0847006	1
GO:0010212	response to ionizing radiation	BP	87	3	0.0849952	1
GO:0072329	monocarboxylic acid catabolic process	BP	87	3	0.0849952	1
GO:0060612	adipose tissue development	BP	41	2	0.0852111	1
GO:0030286	dynein complex	CC	41	2	0.0852111	1
GO:0031983	vesicle lumen	CC	256	6	0.0852875	1
GO:0016788	hydrolase activity, acting on ester bonds	MF	513	10	0.0858709	1
GO:0005789	endoplasmic reticulum membrane	CC	858	15	0.0866303	1
GO:0050920	regulation of chemotaxis	BP	141	4	0.0874892	1
GO:0071695	anatomical structure maturation	BP	198	5	0.087542	1
GO:0140353	lipid export from cell	BP	42	2	0.0887971	1
GO:0061462	protein localization to lysosome	BP	42	2	0.0887971	1
GO:1905330	regulation of morphogenesis of an epithelium	BP	42	2	0.0887971	1
GO:0004714	transmembrane receptor protein tyrosine kinase activity	MF	42	2	0.0887971	1
GO:0002244	hematopoietic progenitor cell differentiation	BP	89	3	0.0895541	1
GO:0006766	vitamin metabolic process	BP	89	3	0.0895541	1
GO:0006935	chemotaxis	BP	322	7	0.0899396	1
GO:0098827	endoplasmic reticulum subcompartment	CC	864	15	0.09058	1
GO:0007167	enzyme-linked receptor protein signaling pathway	BP	655	12	0.0909911	1
GO:0002822	regulation of adaptive immune response based on somatic recombination of immune receptors built from immunoglobulin superfamily domains	BP	143	4	0.0909952	1
GO:0006006	glucose metabolic process	BP	143	4	0.0909952	1
GO:0001973	G protein-coupled adenosine receptor signaling pathway	BP	8	1	0.0912228	1
GO:0009128	purine nucleoside monophosphate catabolic process	BP	8	1	0.0912228	1
GO:0009169	purine ribonucleoside monophosphate catabolic process	BP	8	1	0.0912228	1
GO:0035588	G protein-coupled purinergic receptor signaling pathway	BP	8	1	0.0912228	1
GO:1901072	glucosamine-containing compound catabolic process	BP	8	1	0.0912228	1
GO:0072182	regulation of nephron tubule epithelial cell differentiation	BP	8	1	0.0912228	1
GO:0010867	positive regulation of triglyceride biosynthetic process	BP	8	1	0.0912228	1
GO:0048539	bone marrow development	BP	8	1	0.0912228	1
GO:0019065	receptor-mediated endocytosis of virus by host cell	BP	8	1	0.0912228	1
GO:0075509	endocytosis involved in viral entry into host cell	BP	8	1	0.0912228	1
GO:0051838	cytolysis by host of symbiont cells	BP	8	1	0.0912228	1
GO:2000048	negative regulation of cell-cell adhesion mediated by cadherin	BP	8	1	0.0912228	1
GO:0032815	negative regulation of natural killer cell activation	BP	8	1	0.0912228	1
GO:0140052	cellular response to oxidised low-density lipoprotein particle stimulus	BP	8	1	0.0912228	1
GO:0002423	natural killer cell mediated immune response to tumor cell	BP	8	1	0.0912228	1
GO:0006707	cholesterol catabolic process	BP	8	1	0.0912228	1
GO:0016127	sterol catabolic process	BP	8	1	0.0912228	1
GO:0062100	positive regulation of programmed necrotic cell death	BP	8	1	0.0912228	1
GO:1902043	positive regulation of extrinsic apoptotic signaling pathway via death domain receptors	BP	8	1	0.0912228	1
GO:0034135	regulation of toll-like receptor 2 signaling pathway	BP	8	1	0.0912228	1
GO:2000848	positive regulation of corticosteroid hormone secretion	BP	8	1	0.0912228	1
GO:0032741	positive regulation of interleukin-18 production	BP	8	1	0.0912228	1
GO:0060707	trophoblast giant cell differentiation	BP	8	1	0.0912228	1
GO:0003337	mesenchymal to epithelial transition involved in metanephros morphogenesis	BP	8	1	0.0912228	1
GO:0048853	forebrain morphogenesis	BP	8	1	0.0912228	1
GO:1900044	regulation of protein K63-linked ubiquitination	BP	8	1	0.0912228	1
GO:0090557	establishment of endothelial intestinal barrier	BP	8	1	0.0912228	1
GO:0032988	protein-RNA complex disassembly	BP	8	1	0.0912228	1
GO:0002840	regulation of T cell mediated immune response to tumor cell	BP	8	1	0.0912228	1
GO:2001223	negative regulation of neuron migration	BP	8	1	0.0912228	1
GO:0060837	blood vessel endothelial cell differentiation	BP	8	1	0.0912228	1
GO:0032490	detection of molecule of bacterial origin	BP	8	1	0.0912228	1
GO:0034384	high-density lipoprotein particle clearance	BP	8	1	0.0912228	1
GO:2000562	negative regulation of CD4-positive, alpha-beta T cell proliferation	BP	8	1	0.0912228	1
GO:0070586	cell-cell adhesion involved in gastrulation	BP	8	1	0.0912228	1
GO:0060056	mammary gland involution	BP	8	1	0.0912228	1
GO:0051124	synaptic assembly at neuromuscular junction	BP	8	1	0.0912228	1
GO:0060068	vagina development	BP	8	1	0.0912228	1
GO:0042627	chylomicron	CC	8	1	0.0912228	1
GO:0098888	extrinsic component of presynaptic membrane	CC	8	1	0.0912228	1
GO:1904090	peptidase inhibitor complex	CC	8	1	0.0912228	1
GO:0031906	late endosome lumen	CC	8	1	0.0912228	1
GO:0005641	nuclear envelope lumen	CC	8	1	0.0912228	1
GO:0032156	septin cytoskeleton	CC	8	1	0.0912228	1
GO:0008239	dipeptidyl-peptidase activity	MF	8	1	0.0912228	1
GO:1990757	ubiquitin ligase activator activity	MF	8	1	0.0912228	1
GO:1900750	oligopeptide binding	MF	8	1	0.0912228	1
GO:0140852	histone ubiquitin ligase activity	MF	8	1	0.0912228	1
GO:0019864	IgG binding	MF	8	1	0.0912228	1
GO:0035256	G protein-coupled glutamate receptor binding	MF	8	1	0.0912228	1
GO:0002761	regulation of myeloid leukocyte differentiation	BP	90	3	0.0918714	1
GO:0042330	taxis	BP	324	7	0.0921886	1
GO:0090559	regulation of membrane permeability	BP	43	2	0.0924273	1
GO:0036230	granulocyte activation	BP	43	2	0.0924273	1
GO:0046503	glycerolipid catabolic process	BP	43	2	0.0924273	1
GO:0050994	regulation of lipid catabolic process	BP	43	2	0.0924273	1
GO:0046847	filopodium assembly	BP	43	2	0.0924273	1
GO:0044706	multi-multicellular organism process	BP	144	4	0.0927733	1
GO:0043227	membrane-bounded organelle	CC	8901	115	0.0929394	1
GO:0009117	nucleotide metabolic process	BP	325	7	0.0933249	1
GO:0006629	lipid metabolic process	BP	940	16	0.0937966	1
GO:0017148	negative regulation of translation	BP	91	3	0.0942135	1
GO:0016298	lipase activity	MF	91	3	0.0942135	1
GO:0060135	maternal process involved in female pregnancy	BP	44	2	0.0961001	1
GO:0019083	viral transcription	BP	44	2	0.0961001	1
GO:0010324	membrane invagination	BP	44	2	0.0961001	1
GO:0051403	stress-activated MAPK cascade	BP	44	2	0.0961001	1
GO:0061180	mammary gland epithelium development	BP	44	2	0.0961001	1
GO:1904724	tertiary granule lumen	CC	44	2	0.0961001	1
GO:0008235	metalloexopeptidase activity	MF	44	2	0.0961001	1
GO:0007162	negative regulation of cell adhesion	BP	204	5	0.0963613	1
GO:0002696	positive regulation of leukocyte activation	BP	265	6	0.0966545	1
GO:0008270	zinc ion binding	MF	594	11	0.0972046	1
GO:0002700	regulation of production of molecular mediator of immune response	BP	147	4	0.0982061	1
GO:0002444	myeloid leukocyte mediated immunity	BP	93	3	0.0989708	1
GO:0032421	stereocilium bundle	CC	45	2	0.0998141	1
GO:0042175	nuclear outer membrane-endoplasmic reticulum membrane network	CC	878	15	0.100237	1
GO:0044281	small molecule metabolic process	BP	1241	20	0.100489	1
GO:0016477	cell migration	BP	1023	17	0.101092	1
GO:1904950	negative regulation of establishment of protein localization	BP	94	3	0.101385	1
GO:0061844	antimicrobial humoral immune response mediated by antimicrobial peptide	BP	94	3	0.101385	1
GO:0042327	positive regulation of phosphorylation	BP	332	7	0.101499	1
GO:0000165	MAPK cascade	BP	531	10	0.101841	1
GO:0009165	nucleotide biosynthetic process	BP	149	4	0.101909	1
GO:0009158	ribonucleoside monophosphate catabolic process	BP	9	1	0.102027	1
GO:0009159	deoxyribonucleoside monophosphate catabolic process	BP	9	1	0.102027	1
GO:0032261	purine nucleotide salvage	BP	9	1	0.102027	1
GO:0090085	regulation of protein deubiquitination	BP	9	1	0.102027	1
GO:0070213	protein auto-ADP-ribosylation	BP	9	1	0.102027	1
GO:0002031	G protein-coupled receptor internalization	BP	9	1	0.102027	1
GO:0014004	microglia differentiation	BP	9	1	0.102027	1
GO:2000109	regulation of macrophage apoptotic process	BP	9	1	0.102027	1
GO:0097284	hepatocyte apoptotic process	BP	9	1	0.102027	1
GO:1904177	regulation of adipose tissue development	BP	9	1	0.102027	1
GO:0031269	pseudopodium assembly	BP	9	1	0.102027	1
GO:0006188	IMP biosynthetic process	BP	9	1	0.102027	1
GO:1904668	positive regulation of ubiquitin protein ligase activity	BP	9	1	0.102027	1
GO:0045654	positive regulation of megakaryocyte differentiation	BP	9	1	0.102027	1
GO:0016322	neuron remodeling	BP	9	1	0.102027	1
GO:0010936	negative regulation of macrophage cytokine production	BP	9	1	0.102027	1
GO:0002759	regulation of antimicrobial humoral response	BP	9	1	0.102027	1
GO:0035745	T-helper 2 cell cytokine production	BP	9	1	0.102027	1
GO:2000551	regulation of T-helper 2 cell cytokine production	BP	9	1	0.102027	1
GO:0051000	positive regulation of nitric-oxide synthase activity	BP	9	1	0.102027	1
GO:0032342	aldosterone biosynthetic process	BP	9	1	0.102027	1
GO:0090030	regulation of steroid hormone biosynthetic process	BP	9	1	0.102027	1
GO:0009214	cyclic nucleotide catabolic process	BP	9	1	0.102027	1
GO:0031650	regulation of heat generation	BP	9	1	0.102027	1
GO:0071599	otic vesicle development	BP	9	1	0.102027	1
GO:0071349	cellular response to interleukin-12	BP	9	1	0.102027	1
GO:0003159	morphogenesis of an endothelium	BP	9	1	0.102027	1
GO:0045603	positive regulation of endothelial cell differentiation	BP	9	1	0.102027	1
GO:0061154	endothelial tube morphogenesis	BP	9	1	0.102027	1
GO:0070944	neutrophil-mediated killing of bacterium	BP	9	1	0.102027	1
GO:1902946	protein localization to early endosome	BP	9	1	0.102027	1
GO:1905666	regulation of protein localization to endosome	BP	9	1	0.102027	1
GO:1905668	positive regulation of protein localization to endosome	BP	9	1	0.102027	1
GO:0009111	vitamin catabolic process	BP	9	1	0.102027	1
GO:0042363	fat-soluble vitamin catabolic process	BP	9	1	0.102027	1
GO:0051969	regulation of transmission of nerve impulse	BP	9	1	0.102027	1
GO:0043558	regulation of translational initiation in response to stress	BP	9	1	0.102027	1
GO:0097384	cellular lipid biosynthetic process	BP	9	1	0.102027	1
GO:0002424	T cell mediated immune response to tumor cell	BP	9	1	0.102027	1
GO:1902033	regulation of hematopoietic stem cell proliferation	BP	9	1	0.102027	1
GO:1902337	regulation of apoptotic process involved in morphogenesis	BP	9	1	0.102027	1
GO:1904748	regulation of apoptotic process involved in development	BP	9	1	0.102027	1
GO:0000145	exocyst	CC	9	1	0.102027	1
GO:0098871	postsynaptic actin cytoskeleton	CC	9	1	0.102027	1
GO:0001534	radial spoke	CC	9	1	0.102027	1
GO:0034362	low-density lipoprotein particle	CC	9	1	0.102027	1
GO:0008432	JUN kinase binding	MF	9	1	0.102027	1
GO:0052739	phosphatidylserine 1-acylhydrolase activity	MF	9	1	0.102027	1
GO:0016713	oxidoreductase activity, acting on paired donors, with incorporation or reduction of molecular oxygen, reduced iron-sulfur protein as one donor, and incorporation of one atom of oxygen	MF	9	1	0.102027	1
GO:0005078	MAP-kinase scaffold activity	MF	9	1	0.102027	1
GO:0005545	1-phosphatidylinositol binding	MF	9	1	0.102027	1
GO:1990825	sequence-specific mRNA binding	MF	9	1	0.102027	1
GO:0008296	3'-5'-DNA exonuclease activity	MF	9	1	0.102027	1
GO:0070003	threonine-type peptidase activity	MF	9	1	0.102027	1
GO:2000107	negative regulation of leukocyte apoptotic process	BP	46	2	0.103568	1
GO:0043462	regulation of ATP-dependent activity	BP	46	2	0.103568	1
GO:0031098	stress-activated protein kinase signaling cascade	BP	46	2	0.103568	1
GO:0000502	proteasome complex	CC	46	2	0.103568	1
GO:1903828	negative regulation of protein localization	BP	150	4	0.103785	1
GO:0002824	positive regulation of adaptive immune response based on somatic recombination of immune receptors built from immunoglobulin superfamily domains	BP	95	3	0.103823	1
GO:0051702	biological process involved in interaction with symbiont	BP	95	3	0.103823	1
GO:0044877	protein-containing complex binding	MF	883	15	0.103836	1
GO:0097193	intrinsic apoptotic signaling pathway	BP	209	5	0.104043	1
GO:0042592	homeostatic process	BP	1175	19	0.105114	1
GO:2000377	regulation of reactive oxygen species metabolic process	BP	96	3	0.106285	1
GO:0061041	regulation of wound healing	BP	96	3	0.106285	1
GO:0005774	vacuolar membrane	CC	336	7	0.10634	1
GO:0002886	regulation of myeloid leukocyte mediated immunity	BP	47	2	0.107359	1
GO:0031093	platelet alpha granule lumen	CC	47	2	0.107359	1
GO:0045786	negative regulation of cell cycle	BP	273	6	0.107406	1
GO:0050867	positive regulation of cell activation	BP	274	6	0.108792	1
GO:0051346	negative regulation of hydrolase activity	BP	153	4	0.109505	1
GO:0045017	glycerolipid biosynthetic process	BP	153	4	0.109505	1
GO:0050854	regulation of antigen receptor-mediated signaling pathway	BP	48	2	0.111188	1
GO:0002704	negative regulation of leukocyte mediated immunity	BP	48	2	0.111188	1
GO:0045806	negative regulation of endocytosis	BP	48	2	0.111188	1
GO:0051865	protein autoubiquitination	BP	48	2	0.111188	1
GO:0002763	positive regulation of myeloid leukocyte differentiation	BP	48	2	0.111188	1
GO:0071715	icosanoid transport	BP	48	2	0.111188	1
GO:0046456	icosanoid biosynthetic process	BP	48	2	0.111188	1
GO:0002534	cytokine production involved in inflammatory response	BP	48	2	0.111188	1
GO:1900015	regulation of cytokine production involved in inflammatory response	BP	48	2	0.111188	1
GO:0019005	SCF ubiquitin ligase complex	CC	48	2	0.111188	1
GO:0050852	T cell receptor signaling pathway	BP	98	3	0.111275	1
GO:0051384	response to glucocorticoid	BP	98	3	0.111275	1
GO:0002708	positive regulation of lymphocyte mediated immunity	BP	98	3	0.111275	1
GO:0048469	cell maturation	BP	154	4	0.111443	1
GO:0006401	RNA catabolic process	BP	214	5	0.112021	1
GO:0072160	nephron tubule epithelial cell differentiation	BP	10	1	0.112704	1
GO:0002029	desensitization of G protein-coupled receptor signaling pathway	BP	10	1	0.112704	1
GO:1903587	regulation of blood vessel endothelial cell proliferation involved in sprouting angiogenesis	BP	10	1	0.112704	1
GO:0072672	neutrophil extravasation	BP	10	1	0.112704	1
GO:0034393	positive regulation of smooth muscle cell apoptotic process	BP	10	1	0.112704	1
GO:0002566	somatic diversification of immune receptors via somatic mutation	BP	10	1	0.112704	1
GO:0045835	negative regulation of meiotic nuclear division	BP	10	1	0.112704	1
GO:0006448	regulation of translational elongation	BP	10	1	0.112704	1
GO:0036093	germ cell proliferation	BP	10	1	0.112704	1
GO:0010819	regulation of T cell chemotaxis	BP	10	1	0.112704	1
GO:0001867	complement activation, lectin pathway	BP	10	1	0.112704	1
GO:0031268	pseudopodium organization	BP	10	1	0.112704	1
GO:0010715	regulation of extracellular matrix disassembly	BP	10	1	0.112704	1
GO:0006582	melanin metabolic process	BP	10	1	0.112704	1
GO:0042438	melanin biosynthetic process	BP	10	1	0.112704	1
GO:0051133	regulation of NK T cell activation	BP	10	1	0.112704	1
GO:0045842	positive regulation of mitotic metaphase/anaphase transition	BP	10	1	0.112704	1
GO:0008063	Toll signaling pathway	BP	10	1	0.112704	1
GO:0036462	TRAIL-activated apoptotic signaling pathway	BP	10	1	0.112704	1
GO:0006705	mineralocorticoid biosynthetic process	BP	10	1	0.112704	1
GO:0032341	aldosterone metabolic process	BP	10	1	0.112704	1
GO:0031649	heat generation	BP	10	1	0.112704	1
GO:0070341	fat cell proliferation	BP	10	1	0.112704	1
GO:0006107	oxaloacetate metabolic process	BP	10	1	0.112704	1
GO:0045161	neuronal ion channel clustering	BP	10	1	0.112704	1
GO:0070671	response to interleukin-12	BP	10	1	0.112704	1
GO:0097011	cellular response to granulocyte macrophage colony-stimulating factor stimulus	BP	10	1	0.112704	1
GO:0097012	response to granulocyte macrophage colony-stimulating factor	BP	10	1	0.112704	1
GO:0032352	positive regulation of hormone metabolic process	BP	10	1	0.112704	1
GO:0072283	metanephric renal vesicle morphogenesis	BP	10	1	0.112704	1
GO:0051177	meiotic sister chromatid cohesion	BP	10	1	0.112704	1
GO:0034638	phosphatidylcholine catabolic process	BP	10	1	0.112704	1
GO:0033189	response to vitamin A	BP	10	1	0.112704	1
GO:0035630	bone mineralization involved in bone maturation	BP	10	1	0.112704	1
GO:0044793	negative regulation by host of viral process	BP	10	1	0.112704	1
GO:0060644	mammary gland epithelial cell differentiation	BP	10	1	0.112704	1
GO:0048711	positive regulation of astrocyte differentiation	BP	10	1	0.112704	1
GO:0002091	negative regulation of receptor internalization	BP	10	1	0.112704	1
GO:0044314	protein K27-linked ubiquitination	BP	10	1	0.112704	1
GO:0032700	negative regulation of interleukin-17 production	BP	10	1	0.112704	1
GO:0043312	neutrophil degranulation	BP	10	1	0.112704	1
GO:0098890	extrinsic component of postsynaptic membrane	CC	10	1	0.112704	1
GO:0098691	dopaminergic synapse	CC	10	1	0.112704	1
GO:0043240	Fanconi anaemia nuclear complex	CC	10	1	0.112704	1
GO:0032009	early phagosome	CC	10	1	0.112704	1
GO:0030548	acetylcholine receptor regulator activity	MF	10	1	0.112704	1
GO:0099602	neurotransmitter receptor regulator activity	MF	10	1	0.112704	1
GO:0032036	myosin heavy chain binding	MF	10	1	0.112704	1
GO:0008603	cAMP-dependent protein kinase regulator activity	MF	10	1	0.112704	1
GO:0004653	polypeptide N-acetylgalactosaminyltransferase activity	MF	10	1	0.112704	1
GO:0005402	carbohydrate:monoatomic cation symporter activity	MF	10	1	0.112704	1
GO:0008569	minus-end-directed microtubule motor activity	MF	10	1	0.112704	1
GO:0030674	protein-macromolecule adaptor activity	MF	752	13	0.112794	1
GO:0004713	protein tyrosine kinase activity	MF	99	3	0.113804	1
GO:0048870	cell motility	BP	1190	19	0.114942	1
GO:0009123	nucleoside monophosphate metabolic process	BP	49	2	0.115052	1
GO:0030858	positive regulation of epithelial cell differentiation	BP	49	2	0.115052	1
GO:0060395	SMAD protein signal transduction	BP	49	2	0.115052	1
GO:0006414	translational elongation	BP	49	2	0.115052	1
GO:0061035	regulation of cartilage development	BP	49	2	0.115052	1
GO:0030669	clathrin-coated endocytic vesicle membrane	CC	49	2	0.115052	1
GO:0006281	DNA repair	BP	410	8	0.116211	1
GO:0002821	positive regulation of adaptive immune response	BP	100	3	0.116354	1
GO:0016614	oxidoreductase activity, acting on CH-OH group of donors	MF	100	3	0.116354	1
GO:1903050	regulation of proteolysis involved in protein catabolic process	BP	157	4	0.117348	1
GO:0007033	vacuole organization	BP	157	4	0.117348	1
GO:0007049	cell cycle	BP	1120	18	0.117513	1
GO:0000139	Golgi membrane	CC	479	9	0.11796	1
GO:0002067	glandular epithelial cell differentiation	BP	50	2	0.11895	1
GO:1903556	negative regulation of tumor necrosis factor superfamily cytokine production	BP	50	2	0.11895	1
GO:0071260	cellular response to mechanical stimulus	BP	50	2	0.11895	1
GO:0035580	specific granule lumen	CC	50	2	0.11895	1
GO:0030155	regulation of cell adhesion	BP	549	10	0.119438	1
GO:0045935	positive regulation of nucleobase-containing compound metabolic process	BP	1346	21	0.119832	1
GO:0098772	molecular function regulator activity	MF	1497	23	0.120403	1
GO:0071674	mononuclear cell migration	BP	159	4	0.12136	1
GO:0046165	alcohol biosynthetic process	BP	102	3	0.121519	1
GO:0006974	DNA damage response	BP	621	11	0.121824	1
GO:0051129	negative regulation of cellular component organization	BP	483	9	0.12236	1
GO:0016043	cellular component organization	BP	4412	60	0.122819	1
GO:0070231	T cell apoptotic process	BP	51	2	0.12288	1
GO:0042130	negative regulation of T cell proliferation	BP	51	2	0.12288	1
GO:0051881	regulation of mitochondrial membrane potential	BP	51	2	0.12288	1
GO:1903051	negative regulation of proteolysis involved in protein catabolic process	BP	51	2	0.12288	1
GO:0071496	cellular response to external stimulus	BP	51	2	0.12288	1
GO:0046888	negative regulation of hormone secretion	BP	51	2	0.12288	1
GO:1901568	fatty acid derivative metabolic process	BP	51	2	0.12288	1
GO:0042379	chemokine receptor binding	MF	51	2	0.12288	1
GO:0005794	Golgi apparatus	CC	1128	18	0.123232	1
GO:0043101	purine-containing compound salvage	BP	11	1	0.123255	1
GO:2000696	regulation of epithelial cell differentiation involved in kidney development	BP	11	1	0.123255	1
GO:0022401	negative adaptation of signaling pathway	BP	11	1	0.123255	1
GO:0023058	adaptation of signaling pathway	BP	11	1	0.123255	1
GO:0034145	positive regulation of toll-like receptor 4 signaling pathway	BP	11	1	0.123255	1
GO:0048548	regulation of pinocytosis	BP	11	1	0.123255	1
GO:0070234	positive regulation of T cell apoptotic process	BP	11	1	0.123255	1
GO:2000105	positive regulation of DNA-templated DNA replication	BP	11	1	0.123255	1
GO:0045651	positive regulation of macrophage differentiation	BP	11	1	0.123255	1
GO:0010889	regulation of sequestering of triglyceride	BP	11	1	0.123255	1
GO:0150011	regulation of neuron projection arborization	BP	11	1	0.123255	1
GO:0033262	regulation of nuclear cell cycle DNA replication	BP	11	1	0.123255	1
GO:1904036	negative regulation of epithelial cell apoptotic process	BP	11	1	0.123255	1
GO:0071888	macrophage apoptotic process	BP	11	1	0.123255	1
GO:0016553	base conversion or substitution editing	BP	11	1	0.123255	1
GO:0060216	definitive hemopoiesis	BP	11	1	0.123255	1
GO:0042983	amyloid precursor protein biosynthetic process	BP	11	1	0.123255	1
GO:0042984	regulation of amyloid precursor protein biosynthetic process	BP	11	1	0.123255	1
GO:2000311	regulation of AMPA receptor activity	BP	11	1	0.123255	1
GO:0001977	renal system process involved in regulation of blood volume	BP	11	1	0.123255	1
GO:0018394	peptidyl-lysine acetylation	BP	11	1	0.123255	1
GO:0060546	negative regulation of necroptotic process	BP	11	1	0.123255	1
GO:1902101	positive regulation of metaphase/anaphase transition of cell cycle	BP	11	1	0.123255	1
GO:0002864	regulation of acute inflammatory response to antigenic stimulus	BP	11	1	0.123255	1
GO:0034309	primary alcohol biosynthetic process	BP	11	1	0.123255	1
GO:0045916	negative regulation of complement activation	BP	11	1	0.123255	1
GO:2000833	positive regulation of steroid hormone secretion	BP	11	1	0.123255	1
GO:0032621	interleukin-18 production	BP	11	1	0.123255	1
GO:0032661	regulation of interleukin-18 production	BP	11	1	0.123255	1
GO:0071609	chemokine (C-C motif) ligand 5 production	BP	11	1	0.123255	1
GO:0071649	regulation of chemokine (C-C motif) ligand 5 production	BP	11	1	0.123255	1
GO:0008212	mineralocorticoid metabolic process	BP	11	1	0.123255	1
GO:0085020	protein K6-linked ubiquitination	BP	11	1	0.123255	1
GO:0090385	phagosome-lysosome fusion	BP	11	1	0.123255	1
GO:0002524	hypersensitivity	BP	11	1	0.123255	1
GO:0001580	detection of chemical stimulus involved in sensory perception of bitter taste	BP	11	1	0.123255	1
GO:0051918	negative regulation of fibrinolysis	BP	11	1	0.123255	1
GO:0070365	hepatocyte differentiation	BP	11	1	0.123255	1
GO:0035771	interleukin-4-mediated signaling pathway	BP	11	1	0.123255	1
GO:0002371	dendritic cell cytokine production	BP	11	1	0.123255	1
GO:0002730	regulation of dendritic cell cytokine production	BP	11	1	0.123255	1
GO:0060231	mesenchymal to epithelial transition	BP	11	1	0.123255	1
GO:0006206	pyrimidine nucleobase metabolic process	BP	11	1	0.123255	1
GO:0070943	neutrophil-mediated killing of symbiont cell	BP	11	1	0.123255	1
GO:0006213	pyrimidine nucleoside metabolic process	BP	11	1	0.123255	1
GO:0032306	regulation of prostaglandin secretion	BP	11	1	0.123255	1
GO:0032308	positive regulation of prostaglandin secretion	BP	11	1	0.123255	1
GO:0070207	protein homotrimerization	BP	11	1	0.123255	1
GO:0032026	response to magnesium ion	BP	11	1	0.123255	1
GO:0034058	endosomal vesicle fusion	BP	11	1	0.123255	1
GO:0006677	glycosylceramide metabolic process	BP	11	1	0.123255	1
GO:0099638	endosome to plasma membrane protein transport	BP	11	1	0.123255	1
GO:0046642	negative regulation of alpha-beta T cell proliferation	BP	11	1	0.123255	1
GO:0033162	melanosome membrane	CC	11	1	0.123255	1
GO:0045009	chitosome	CC	11	1	0.123255	1
GO:0090741	pigment granule membrane	CC	11	1	0.123255	1
GO:0090571	RNA polymerase II transcription repressor complex	CC	11	1	0.123255	1
GO:0097027	ubiquitin-protein transferase activator activity	MF	11	1	0.123255	1
GO:0031005	filamin binding	MF	11	1	0.123255	1
GO:0140713	histone chaperone activity	MF	11	1	0.123255	1
GO:0008191	metalloendopeptidase inhibitor activity	MF	11	1	0.123255	1
GO:0019763	immunoglobulin receptor activity	MF	11	1	0.123255	1
GO:0031386	protein tag activity	MF	11	1	0.123255	1
GO:0141047	molecular tag activity	MF	11	1	0.123255	1
GO:0072522	purine-containing compound biosynthetic process	BP	160	4	0.123388	1
GO:0005741	mitochondrial outer membrane	CC	160	4	0.123388	1
GO:0061134	peptidase regulator activity	MF	160	4	0.123388	1
GO:0048856	anatomical structure development	BP	3930	54	0.123652	1
GO:0034504	protein localization to nucleus	BP	221	5	0.12367	1
GO:0071675	regulation of mononuclear cell migration	BP	103	3	0.124132	1
GO:0033365	protein localization to organelle	BP	694	12	0.12419	1
GO:0140678	molecular function inhibitor activity	MF	350	7	0.124245	1
GO:0014070	response to organic cyclic compound	BP	624	11	0.124759	1
GO:0032880	regulation of protein localization	BP	625	11	0.125746	1
GO:0043232	intracellular non-membrane-bounded organelle	CC	3456	48	0.126471	1
GO:0034101	erythrocyte homeostasis	BP	104	3	0.126766	1
GO:0050921	positive regulation of chemotaxis	BP	104	3	0.126766	1
GO:0032890	regulation of organic acid transport	BP	52	2	0.126842	1
GO:0019199	transmembrane receptor protein kinase activity	MF	52	2	0.126842	1
GO:0043228	non-membrane-bounded organelle	CC	3457	48	0.12692	1
GO:0034612	response to tumor necrosis factor	BP	162	4	0.127486	1
GO:0048732	gland development	BP	287	6	0.127638	1
GO:0010564	regulation of cell cycle process	BP	488	9	0.127983	1
GO:0042886	amide transport	BP	224	5	0.128829	1
GO:1901617	organic hydroxy compound biosynthetic process	BP	163	4	0.129557	1
GO:0060627	regulation of vesicle-mediated transport	BP	354	7	0.129628	1
GO:0048871	multicellular organismal-level homeostasis	BP	559	10	0.129906	1
GO:0001932	regulation of protein phosphorylation	BP	490	9	0.130271	1
GO:0016746	acyltransferase activity	MF	490	9	0.130271	1
GO:0016740	transferase activity	MF	1513	23	0.130626	1
GO:0004527	exonuclease activity	MF	53	2	0.130834	1
GO:1901700	response to oxygen-containing compound	BP	1139	18	0.131364	1
GO:0031984	organelle subcompartment	CC	1066	17	0.132162	1
GO:0009894	regulation of catabolic process	BP	703	12	0.132719	1
GO:0043933	protein-containing complex organization	BP	1216	19	0.133281	1
GO:0046348	amino sugar catabolic process	BP	12	1	0.133681	1
GO:1901983	regulation of protein acetylation	BP	12	1	0.133681	1
GO:0010866	regulation of triglyceride biosynthetic process	BP	12	1	0.133681	1
GO:0034342	response to type III interferon	BP	12	1	0.133681	1
GO:1900747	negative regulation of vascular endothelial growth factor signaling pathway	BP	12	1	0.133681	1
GO:1902548	negative regulation of cellular response to vascular endothelial growth factor stimulus	BP	12	1	0.133681	1
GO:0016045	detection of bacterium	BP	12	1	0.133681	1
GO:1902036	regulation of hematopoietic stem cell differentiation	BP	12	1	0.133681	1
GO:0062099	negative regulation of programmed necrotic cell death	BP	12	1	0.133681	1
GO:1900025	negative regulation of substrate adhesion-dependent cell spreading	BP	12	1	0.133681	1
GO:0043691	reverse cholesterol transport	BP	12	1	0.133681	1
GO:0044550	secondary metabolite biosynthetic process	BP	12	1	0.133681	1
GO:1901739	regulation of myoblast fusion	BP	12	1	0.133681	1
GO:0032494	response to peptidoglycan	BP	12	1	0.133681	1
GO:0002863	positive regulation of inflammatory response to antigenic stimulus	BP	12	1	0.133681	1
GO:0042182	ketone catabolic process	BP	12	1	0.133681	1
GO:1901857	positive regulation of cellular respiration	BP	12	1	0.133681	1
GO:0016075	rRNA catabolic process	BP	12	1	0.133681	1
GO:0034134	toll-like receptor 2 signaling pathway	BP	12	1	0.133681	1
GO:0010755	regulation of plasminogen activation	BP	12	1	0.133681	1
GO:0006570	tyrosine metabolic process	BP	12	1	0.133681	1
GO:0072077	renal vesicle morphogenesis	BP	12	1	0.133681	1
GO:0009223	pyrimidine deoxyribonucleotide catabolic process	BP	12	1	0.133681	1
GO:0140354	lipid import into cell	BP	12	1	0.133681	1
GO:0035791	platelet-derived growth factor receptor-beta signaling pathway	BP	12	1	0.133681	1
GO:0097202	activation of cysteine-type endopeptidase activity	BP	12	1	0.133681	1
GO:1903729	regulation of plasma membrane organization	BP	12	1	0.133681	1
GO:0000800	lateral element	CC	12	1	0.133681	1
GO:0098637	protein complex involved in cell-matrix adhesion	CC	12	1	0.133681	1
GO:0099571	postsynaptic cytoskeleton	CC	12	1	0.133681	1
GO:0005839	proteasome core complex	CC	12	1	0.133681	1
GO:0042599	lamellar body	CC	12	1	0.133681	1
GO:0070700	BMP receptor binding	MF	12	1	0.133681	1
GO:0005540	hyaluronic acid binding	MF	12	1	0.133681	1
GO:0000339	RNA cap binding	MF	12	1	0.133681	1
GO:0048878	chemical homeostasis	BP	704	12	0.133686	1
GO:0051047	positive regulation of secretion	BP	227	5	0.134086	1
GO:0007275	multicellular organism development	BP	3075	43	0.134342	1
GO:0051963	regulation of synapse assembly	BP	107	3	0.134787	1
GO:0004866	endopeptidase inhibitor activity	MF	107	3	0.134787	1
GO:0030670	phagocytic vesicle membrane	CC	54	2	0.134855	1
GO:0043169	cation binding	MF	2919	41	0.135563	1
GO:0006511	ubiquitin-dependent protein catabolic process	BP	426	8	0.135744	1
GO:0050900	leukocyte migration	BP	293	6	0.136839	1
GO:0009411	response to UV	BP	108	3	0.137499	1
GO:0070821	tertiary granule membrane	CC	55	2	0.138903	1
GO:0019003	GDP binding	MF	55	2	0.138903	1
GO:0050793	regulation of developmental process	BP	1603	24	0.13987	1
GO:0005783	endoplasmic reticulum	CC	1451	22	0.139942	1
GO:0002440	production of molecular mediator of immune response	BP	168	4	0.140118	1
GO:0043412	macromolecule modification	BP	1911	28	0.140481	1
GO:0048872	homeostasis of number of cells	BP	231	5	0.141242	1
GO:0030595	leukocyte chemotaxis	BP	169	4	0.142271	1
GO:0099503	secretory vesicle	CC	785	13	0.142373	1
GO:0010469	regulation of signaling receptor activity	BP	56	2	0.142977	1
GO:0051784	negative regulation of nuclear division	BP	56	2	0.142977	1
GO:0070936	protein K48-linked ubiquitination	BP	56	2	0.142977	1
GO:0033116	endoplasmic reticulum-Golgi intermediate compartment membrane	CC	56	2	0.142977	1
GO:0005178	integrin binding	MF	110	3	0.142979	1
GO:0031965	nuclear membrane	CC	232	5	0.143057	1
GO:0046872	metal ion binding	MF	2855	40	0.143347	1
GO:0043117	positive regulation of vascular permeability	BP	13	1	0.143983	1
GO:0043031	negative regulation of macrophage activation	BP	13	1	0.143983	1
GO:0090208	positive regulation of triglyceride metabolic process	BP	13	1	0.143983	1
GO:0070230	positive regulation of lymphocyte apoptotic process	BP	13	1	0.143983	1
GO:0021801	cerebral cortex radial glia-guided migration	BP	13	1	0.143983	1
GO:0022030	telencephalon glial cell migration	BP	13	1	0.143983	1
GO:0003323	type B pancreatic cell development	BP	13	1	0.143983	1
GO:0030730	sequestering of triglyceride	BP	13	1	0.143983	1
GO:0051444	negative regulation of ubiquitin-protein transferase activity	BP	13	1	0.143983	1
GO:0033033	negative regulation of myeloid cell apoptotic process	BP	13	1	0.143983	1
GO:0044406	adhesion of symbiont to host	BP	13	1	0.143983	1
GO:0098543	detection of other organism	BP	13	1	0.143983	1
GO:0046598	positive regulation of viral entry into host cell	BP	13	1	0.143983	1
GO:0075294	positive regulation by symbiont of entry into host	BP	13	1	0.143983	1
GO:0032891	negative regulation of organic acid transport	BP	13	1	0.143983	1
GO:0023035	CD40 signaling pathway	BP	13	1	0.143983	1
GO:0097396	response to interleukin-17	BP	13	1	0.143983	1
GO:0097398	cellular response to interleukin-17	BP	13	1	0.143983	1
GO:0045217	cell-cell junction maintenance	BP	13	1	0.143983	1
GO:0060749	mammary gland alveolus development	BP	13	1	0.143983	1
GO:0061377	mammary gland lobule development	BP	13	1	0.143983	1
GO:0070206	protein trimerization	BP	13	1	0.143983	1
GO:0072087	renal vesicle development	BP	13	1	0.143983	1
GO:0070942	neutrophil mediated cytotoxicity	BP	13	1	0.143983	1
GO:0043584	nose development	BP	13	1	0.143983	1
GO:0009129	pyrimidine nucleoside monophosphate metabolic process	BP	13	1	0.143983	1
GO:0006415	translational termination	BP	13	1	0.143983	1
GO:1900119	positive regulation of execution phase of apoptosis	BP	13	1	0.143983	1
GO:0044322	endoplasmic reticulum quality control compartment	CC	13	1	0.143983	1
GO:0032183	SUMO binding	MF	13	1	0.143983	1
GO:0048019	receptor antagonist activity	MF	13	1	0.143983	1
GO:0042834	peptidoglycan binding	MF	13	1	0.143983	1
GO:0045236	CXCR chemokine receptor binding	MF	13	1	0.143983	1
GO:0001091	RNA polymerase II general transcription initiation factor binding	MF	13	1	0.143983	1
GO:0033691	sialic acid binding	MF	13	1	0.143983	1
GO:0061783	peptidoglycan muralytic activity	MF	13	1	0.143983	1
GO:0008392	arachidonate epoxygenase activity	MF	13	1	0.143983	1
GO:0030228	lipoprotein particle receptor activity	MF	13	1	0.143983	1
GO:0030072	peptide hormone secretion	BP	170	4	0.144437	1
GO:0031589	cell-substrate adhesion	BP	233	5	0.144882	1
GO:2000116	regulation of cysteine-type endopeptidase activity	BP	111	3	0.145746	1
GO:0006633	fatty acid biosynthetic process	BP	111	3	0.145746	1
GO:0043226	organelle	CC	9393	119	0.145791	1
GO:0019318	hexose metabolic process	BP	171	4	0.146616	1
GO:0032729	positive regulation of type II interferon production	BP	57	2	0.147077	1
GO:0009620	response to fungus	BP	57	2	0.147077	1
GO:0044770	cell cycle phase transition	BP	367	7	0.147916	1
GO:0030414	peptidase inhibitor activity	MF	112	3	0.14853	1
GO:0005788	endoplasmic reticulum lumen	CC	235	5	0.148562	1
GO:0016054	organic acid catabolic process	BP	172	4	0.148808	1
GO:0046395	carboxylic acid catabolic process	BP	172	4	0.148808	1
GO:1901135	carbohydrate derivative metabolic process	BP	648	11	0.149643	1
GO:0141188	nucleic acid catabolic process	BP	236	5	0.150417	1
GO:0010562	positive regulation of phosphorus metabolic process	BP	369	7	0.150833	1
GO:0045937	positive regulation of phosphate metabolic process	BP	369	7	0.150833	1
GO:0016485	protein processing	BP	173	4	0.151012	1
GO:1905818	regulation of chromosome separation	BP	58	2	0.151201	1
GO:0002711	positive regulation of T cell mediated immunity	BP	58	2	0.151201	1
GO:0098685	Schaffer collateral - CA1 synapse	CC	58	2	0.151201	1
GO:0030856	regulation of epithelial cell differentiation	BP	113	3	0.151332	1
GO:0007009	plasma membrane organization	BP	113	3	0.151332	1
GO:0042734	presynaptic membrane	CC	113	3	0.151332	1
GO:0007605	sensory perception of sound	BP	114	3	0.154151	1
GO:0007584	response to nutrient	BP	114	3	0.154151	1
GO:0009168	purine ribonucleoside monophosphate biosynthetic process	BP	14	1	0.154164	1
GO:0043173	nucleotide salvage	BP	14	1	0.154164	1
GO:0045947	negative regulation of translational initiation	BP	14	1	0.154164	1
GO:0035461	vitamin transmembrane transport	BP	14	1	0.154164	1
GO:2000047	regulation of cell-cell adhesion mediated by cadherin	BP	14	1	0.154164	1
GO:0060149	negative regulation of post-transcriptional gene silencing	BP	14	1	0.154164	1
GO:0060967	negative regulation of gene silencing by regulatory ncRNA	BP	14	1	0.154164	1
GO:1900369	negative regulation of post-transcriptional gene silencing by regulatory ncRNA	BP	14	1	0.154164	1
GO:0032780	negative regulation of ATP-dependent activity	BP	14	1	0.154164	1
GO:0006977	DNA damage response, signal transduction by p53 class mediator resulting in cell cycle arrest	BP	14	1	0.154164	1
GO:0007096	regulation of exit from mitosis	BP	14	1	0.154164	1
GO:0031054	pre-miRNA processing	BP	14	1	0.154164	1
GO:0042159	lipoprotein catabolic process	BP	14	1	0.154164	1
GO:0046040	IMP metabolic process	BP	14	1	0.154164	1
GO:0002836	positive regulation of response to tumor cell	BP	14	1	0.154164	1
GO:0002839	positive regulation of immune response to tumor cell	BP	14	1	0.154164	1
GO:0051014	actin filament severing	BP	14	1	0.154164	1
GO:0035743	CD4-positive, alpha-beta T cell cytokine production	BP	14	1	0.154164	1
GO:1901970	positive regulation of mitotic sister chromatid separation	BP	14	1	0.154164	1
GO:0141086	negative regulation of inflammasome-mediated signaling pathway	BP	14	1	0.154164	1
GO:0002679	respiratory burst involved in defense response	BP	14	1	0.154164	1
GO:0007213	G protein-coupled acetylcholine receptor signaling pathway	BP	14	1	0.154164	1
GO:0002921	negative regulation of humoral immune response	BP	14	1	0.154164	1
[truncated: 18,772 more rows]

## Sheet: TB-IRIS_GO_terms_larger_signatu
ID	Term	Ont	N	DE	P.DE	Adj.P
GO:0005488	binding	MF	10934	1442	7.28388611024307e-41	1.5131545005419e-36
GO:0005622	intracellular anatomical structure	CC	9918	1341	2.7906715477541e-39	2.89867053665218e-35
GO:0003674	molecular_function	MF	11807	1513	4.03594485573273e-38	2.79475728109972e-34
GO:0110165	cellular anatomical entity	CC	11903	1516	5.68246709181785e-36	2.9511892841356e-32
GO:0005575	cellular_component	CC	11977	1521	2.0909362852975e-35	8.68742207815403e-32
GO:0043229	intracellular organelle	CC	8873	1217	1.35580639415185e-33	4.69425367201842e-30
GO:0043226	organelle	CC	9366	1264	1.67017509870172e-32	4.73005921011101e-29
GO:0008150	biological_process	BP	11361	1458	1.82153045541966e-32	4.73005921011101e-29
GO:0043231	intracellular membrane-bounded organelle	CC	8204	1141	4.52287376955672e-32	1.04397977431968e-28
GO:0043227	membrane-bounded organelle	CC	8874	1210	1.3800361179238e-31	2.8668870313749e-28
GO:0005515	protein binding	MF	9816	1304	6.76456626011863e-31	1.27751908625186e-27
GO:0009987	cellular process	BP	10660	1376	1.44688894447742e-27	2.50480591104783e-24
GO:0050789	regulation of biological process	BP	7674	1051	6.478042022465e-24	1.03519111518991e-20
GO:0065007	biological regulation	BP	7943	1078	2.28858975781718e-23	3.39594025920673e-20
GO:0050794	regulation of cellular process	BP	7241	997	1.56225580118411e-22	2.16362013425324e-19
GO:0005737	cytoplasm	CC	8179	1094	3.16551528726386e-21	4.11002591110122e-18
GO:0005634	nucleus	CC	5026	735	6.11129036319636e-21	7.46799682382595e-18
GO:0008152	metabolic process	BP	7491	1016	1.18798477748017e-20	1.37106643152072e-17
GO:0044237	cellular metabolic process	BP	6252	863	6.62510528788728e-18	7.24368090792476e-15
GO:0043170	macromolecule metabolic process	BP	6064	839	1.96463648062512e-17	2.04066791242531e-14
GO:0019222	regulation of metabolic process	BP	4350	632	2.21325510411914e-16	2.18943626347481e-13
GO:0044238	primary metabolic process	BP	6654	900	2.96851950596274e-16	2.80309200985773e-13
GO:0031323	regulation of cellular metabolic process	BP	3849	568	9.59303826136566e-16	8.66459899311349e-13
GO:0031974	membrane-enclosed lumen	CC	3881	567	8.57357940953538e-15	6.85028994821877e-12
GO:0043233	organelle lumen	CC	3881	567	8.57357940953538e-15	6.85028994821877e-12
GO:0070013	intracellular organelle lumen	CC	3881	567	8.57357940953538e-15	6.85028994821877e-12
GO:0060255	regulation of macromolecule metabolic process	BP	3979	577	1.96057048105594e-14	1.50847745086875e-11
GO:0009889	regulation of biosynthetic process	BP	3444	511	2.55315048957818e-14	1.8942552953749e-11
GO:0031326	regulation of cellular biosynthetic process	BP	3393	504	3.49830537389419e-14	2.50599295990614e-11
GO:0010468	regulation of gene expression	BP	3254	485	7.81346733601384e-14	5.41056568127838e-11
GO:0010556	regulation of macromolecule biosynthetic process	BP	3334	494	1.16179215211616e-13	7.78550650582616e-11
GO:0009058	biosynthetic process	BP	5152	712	1.34123941756815e-13	8.70715864392522e-11
GO:0006955	immune response	BP	1309	231	1.68722972045795e-13	1.06213667311495e-10
GO:0002376	immune system process	BP	1842	303	1.74009392293313e-13	1.06319738691214e-10
GO:0044249	cellular biosynthetic process	BP	4855	676	2.05932216525339e-13	1.22229596174211e-10
GO:0009059	macromolecule biosynthetic process	BP	4466	626	9.59051887555225e-13	5.53426219779784e-10
GO:0005654	nucleoplasm	CC	2802	420	3.60302653590295e-12	2.02295333126616e-09
GO:0080090	regulation of primary metabolic process	BP	3616	520	4.23974778471663e-12	2.31780317051851e-09
GO:0031981	nuclear lumen	CC	3031	448	4.52754285948388e-12	2.41167116315174e-09
GO:0006139	nucleobase-containing compound metabolic process	BP	3713	530	8.59261610043724e-12	4.46257517176208e-09
GO:0050896	response to stimulus	BP	5778	773	1.07505716789404e-11	5.44713112337335e-09
GO:0010467	gene expression	BP	4170	583	1.84099790580938e-11	9.10592630840098e-09
GO:0005829	cytosol	CC	3653	520	2.49267805557018e-11	1.20425334712593e-08
GO:0097159	organic cyclic compound binding	MF	3989	559	4.40729735092466e-11	2.08084534472975e-08
GO:0090304	nucleic acid metabolic process	BP	3330	478	7.12126151870283e-11	3.28749081754517e-08
GO:0048519	negative regulation of biological process	BP	3553	505	7.51830887920492e-11	3.39533366644789e-08
GO:0002682	regulation of immune system process	BP	1141	196	1.71655462148096e-10	7.58717142694582e-08
GO:0048523	negative regulation of cellular process	BP	3268	468	1.81623820762318e-10	7.86052760940916e-08
GO:0035556	intracellular signal transduction	BP	2030	313	2.10325581657963e-10	8.91694619053577e-08
GO:0006952	defense response	BP	1314	219	2.23405610366304e-10	9.2820562994992e-08
GO:0048518	positive regulation of biological process	BP	4245	585	2.31342607215234e-10	9.42335553390053e-08
GO:0016070	RNA metabolic process	BP	2949	428	2.52332981892896e-10	1.00807026266212e-07
GO:0044419	biological process involved in interspecies interaction between organisms	BP	1244	209	3.00368744437966e-10	1.17733213150081e-07
GO:0003824	catalytic activity	MF	3746	524	3.7266509506258e-10	1.43365642311667e-07
GO:0034654	nucleobase-containing compound biosynthetic process	BP	3097	445	4.01497679904827e-10	1.51649323678962e-07
GO:0141187	nucleic acid biosynthetic process	BP	2904	419	9.61510291055598e-10	3.56685978328375e-07
GO:0009605	response to external stimulus	BP	1671	263	1.09516542192662e-09	3.99139762721117e-07
GO:0045087	innate immune response	BP	709	132	1.37934155439382e-09	4.94042093982364e-07
GO:0001784	phosphotyrosine residue binding	MF	37	19	1.78801261071859e-09	6.29562270763865e-07
GO:0051716	cellular response to stimulus	BP	4828	647	2.26206015176781e-09	7.83200626547075e-07
GO:0032774	RNA biosynthetic process	BP	2827	407	2.49745624491599e-09	8.50527148063686e-07
GO:0006950	response to stress	BP	2735	395	3.19579117684622e-09	1.07079622431941e-06
GO:0051707	response to other organism	BP	1122	188	3.27945870471811e-09	1.08138849415578e-06
GO:0043207	response to external biotic stimulus	BP	1125	188	4.06086929411179e-09	1.3181327924356e-06
GO:0098542	defense response to other organism	BP	914	159	4.40315298269568e-09	1.39023464133651e-06
GO:0043228	non-membrane-bounded organelle	CC	3447	481	4.41684251122604e-09	1.39023464133651e-06
GO:0009607	response to biotic stimulus	BP	1149	191	4.60170410195009e-09	1.42680300020763e-06
GO:0019219	regulation of nucleobase-containing compound metabolic process	BP	2585	375	5.51852204628576e-09	1.6859084851403e-06
GO:0002252	immune effector process	BP	485	97	5.87306509998412e-09	1.76821817952276e-06
GO:0043232	intracellular non-membrane-bounded organelle	CC	3446	480	5.99186203568715e-09	1.77821345613378e-06
GO:0048583	regulation of response to stimulus	BP	2744	394	7.03718731098076e-09	2.05902153800443e-06
GO:0032991	protein-containing complex	CC	3700	510	7.19198880199251e-09	2.07508854684156e-06
GO:0051649	establishment of localization in cell	BP	1366	219	7.30922162358769e-09	2.08002424669056e-06
GO:0016740	transferase activity	MF	1513	237	1.31854081306638e-08	3.70153606089743e-06
GO:0051252	regulation of RNA metabolic process	BP	2379	347	1.37532113033499e-08	3.77503008483519e-06
GO:0002684	positive regulation of immune system process	BP	806	142	1.38106424592026e-08	3.77503008483519e-06
GO:0036094	small molecule binding	MF	4189	566	1.4786997466991e-08	3.9894166932373e-06
GO:0043167	ion binding	MF	4057	550	1.66210028250917e-08	4.42672708574943e-06
GO:0009892	negative regulation of metabolic process	BP	1930	290	1.70185952361915e-08	4.4752442713499e-06
GO:0010605	negative regulation of macromolecule metabolic process	BP	1784	271	2.00460107831271e-08	5.20544785010854e-06
GO:0045321	leukocyte activation	BP	691	125	2.25271865425562e-08	5.77752806463041e-06
GO:0043412	macromolecule modification	BP	1913	287	2.39956547610666e-08	6.07909429276094e-06
GO:0051641	cellular localization	BP	2361	343	2.67658886411168e-08	6.69921169434411e-06
GO:0036211	protein modification process	BP	1782	270	2.73670225363047e-08	6.76812531153803e-06
GO:0007165	signal transduction	BP	3888	528	3.07669116723107e-08	7.51943321271274e-06
GO:0071840	cellular component organization or biogenesis	BP	4579	609	3.64952834771148e-08	8.81573277853002e-06
GO:0012505	endomembrane system	CC	3327	460	4.04556694739892e-08	9.66006985807646e-06
GO:0031324	negative regulation of cellular metabolic process	BP	1655	252	5.67332670866383e-08	1.3392919209748e-05
GO:0016020	membrane	CC	6114	783	9.25808063602484e-08	2.1609816531773e-05
GO:0007166	cell surface receptor signaling pathway	BP	1871	278	1.04444019076866e-07	2.41080005811425e-05
GO:0140546	defense response to symbiont	BP	841	143	1.18672469931257e-07	2.68522667298593e-05
GO:0002366	leukocyte activation involved in immune response	BP	221	52	1.18918289166605e-07	2.68522667298593e-05
GO:0023052	signaling	BP	4222	563	1.23973088572481e-07	2.76926552903734e-05
GO:0050776	regulation of immune response	BP	698	123	1.33391800680682e-07	2.94795879504307e-05
GO:0002263	cell activation involved in immune response	BP	222	52	1.38752889181077e-07	3.02223850490845e-05
GO:2001141	regulation of RNA biosynthetic process	BP	2212	320	1.3966250913219e-07	3.02223850490845e-05
GO:0010558	negative regulation of macromolecule biosynthetic process	BP	1441	222	1.59535440828701e-07	3.41668994616024e-05
GO:0007154	cell communication	BP	4239	564	1.66797879676381e-07	3.49048754989038e-05
GO:0034097	response to cytokine	BP	658	117	1.67446198389186e-07	3.49048754989038e-05
GO:0006355	regulation of DNA-templated transcription	BP	2200	318	1.68021928848097e-07	3.49048754989038e-05
GO:0016043	cellular component organization	BP	4419	585	1.73872838000392e-07	3.57627162041598e-05
GO:0031965	nuclear membrane	CC	230	53	1.85307358933239e-07	3.77409321027363e-05
GO:0006325	chromatin organization	BP	639	114	2.02902204174732e-07	4.09232076652999e-05
GO:0017076	purine nucleotide binding	MF	1323	206	2.14924750156258e-07	4.29312188437125e-05
GO:0045309	protein phosphorylated amino acid binding	MF	47	19	2.34285158215576e-07	4.63527607311465e-05
GO:0048522	positive regulation of cellular process	BP	3818	513	2.42573268014962e-07	4.7504983804571e-05
GO:0006351	DNA-templated transcription	BP	2289	328	2.4468245244484e-07	4.7504983804571e-05
GO:0048584	positive regulation of response to stimulus	BP	1621	244	2.54578813905564e-07	4.89687062969833e-05
GO:0002443	leukocyte mediated immunity	BP	308	65	2.63371957009032e-07	5.01953122468407e-05
GO:1901652	response to peptide	BP	671	118	2.70478964101839e-07	5.10811818204691e-05
GO:0009890	negative regulation of biosynthetic process	BP	1483	226	2.902016252227e-07	5.43121492105979e-05
GO:0031327	negative regulation of cellular biosynthetic process	BP	1468	224	2.98790553966046e-07	5.5420312215095e-05
GO:0141124	intracellular signaling cassette	BP	1299	202	3.15401819970091e-07	5.79836938766255e-05
GO:0001775	cell activation	BP	789	134	3.24544957441083e-07	5.91412012796584e-05
GO:0019538	protein metabolic process	BP	3202	438	3.76373254782292e-07	6.79893738682377e-05
GO:0050778	positive regulation of immune response	BP	555	101	3.92439733691973e-07	7.02805433423883e-05
GO:0002757	immune response-activating signaling pathway	BP	351	71	4.17006754550554e-07	7.40418659746428e-05
GO:0002253	activation of immune response	BP	400	78	5.36196531007873e-07	9.43978536877759e-05
GO:1901265	nucleoside phosphate binding	MF	1441	219	5.62384957836578e-07	9.81763454966141e-05
GO:0016192	vesicle-mediated transport	BP	1083	172	6.74673224420866e-07	0.000116797
GO:0000166	nucleotide binding	MF	1430	217	7.15326866695371e-07	0.000122812
GO:1901363	heterocyclic compound binding	MF	1532	230	7.3269190843642e-07	0.000124762
GO:0043168	anion binding	MF	1621	241	8.32961536118407e-07	0.000140682
GO:0005635	nuclear envelope	CC	352	70	9.70113225377398e-07	0.000162525
GO:0002274	myeloid leukocyte activation	BP	187	44	1.09296614076174e-06	0.000181642
GO:0002250	adaptive immune response	BP	347	69	1.16154597979785e-06	0.000191508
GO:0044085	cellular component biogenesis	BP	2273	321	1.37915976447375e-06	0.00022489
GO:0002764	immune response-regulating signaling pathway	BP	389	75	1.38566764484788e-06	0.00022489
GO:0002768	immune response-regulating cell surface receptor signaling pathway	BP	246	53	1.70889389142211e-06	0.000275198
GO:0045088	regulation of innate immune response	BP	331	66	1.78761402013176e-06	0.000285661
GO:0032101	regulation of response to external stimulus	BP	770	128	1.92386717628851e-06	0.000304743
GO:0046907	intracellular transport	BP	919	148	1.93636799022449e-06	0.000304743
GO:0051179	localization	BP	3635	484	2.01595455521707e-06	0.00031285
GO:0002429	immune response-activating cell surface receptor signaling pathway	BP	222	49	2.01799560560712e-06	0.00031285
GO:0035639	purine ribonucleoside triphosphate binding	MF	1212	186	2.35761815169908e-06	0.000362794
GO:1902531	regulation of intracellular signal transduction	BP	1339	202	2.73685810735415e-06	0.000418055
GO:0009056	catabolic process	BP	1823	263	2.95088942751793e-06	0.000447458
GO:0051219	phosphoprotein binding	MF	69	22	3.190402163405e-06	0.000480271
GO:0032555	purine ribonucleotide binding	MF	1249	190	3.25422733452765e-06	0.000486355
GO:0009966	regulation of signal transduction	BP	2056	291	4.06107132167707e-06	0.000602605
GO:0010629	negative regulation of gene expression	BP	759	125	4.11251226234988e-06	0.00060591
GO:0071345	cellular response to cytokine stimulus	BP	599	103	4.44915513725571e-06	0.000650893
GO:0070727	cellular macromolecule localization	BP	1761	254	4.58595269249684e-06	0.000666214
GO:0006338	chromatin remodeling	BP	542	95	4.63365709613572e-06	0.000668469
GO:0033036	macromolecule localization	BP	2070	292	5.16326506279531e-06	0.000739736
GO:0032553	ribonucleotide binding	MF	1259	190	5.4646661995076e-06	0.000777555
GO:0046649	lymphocyte activation	BP	559	97	5.71034699566831e-06	0.000806985
GO:0034341	response to type II interferon	BP	87	25	5.78337370314765e-06	0.000811782
GO:0006897	endocytosis	BP	481	86	5.91925947124811e-06	0.00082528
GO:0008104	protein localization	BP	1751	252	5.9603004599692e-06	0.000825462
GO:0031410	cytoplasmic vesicle	CC	1788	256	7.36272603272269e-06	0.00101294
GO:0002444	myeloid leukocyte mediated immunity	BP	94	26	8.15975481741179e-06	0.0011152
GO:0006954	inflammatory response	BP	622	105	8.30791636189347e-06	0.00112564
GO:0007264	small GTPase-mediated signal transduction	BP	312	61	8.34447935062233e-06	0.00112564
GO:0003676	nucleic acid binding	MF	2633	359	8.7227771740501e-06	0.00116908
GO:0031967	organelle envelope	CC	891	141	8.81668182697388e-06	0.00117409
GO:0097708	intracellular vesicle	CC	1794	256	9.48612894577023e-06	0.00125519
GO:0060090	molecular adaptor activity	MF	847	135	9.56123056214706e-06	0.00125712
GO:0019899	enzyme binding	MF	1404	207	9.70902741531523e-06	0.00126852
GO:0031347	regulation of defense response	BP	588	100	9.90956446948288e-06	0.00128663
GO:0002831	regulation of response to biotic stimulus	BP	389	72	1.00371241605626e-05	0.0012951
GO:0045089	positive regulation of innate immune response	BP	274	55	1.03663850416316e-05	0.00132933
GO:0031090	organelle membrane	CC	2630	358	1.05086707758235e-05	0.00133931
GO:0006366	transcription by RNA polymerase II	BP	1765	252	1.08338261694612e-05	0.00137233
GO:0005730	nucleolus	CC	686	113	1.19022476905629e-05	0.00149853
GO:0032103	positive regulation of response to external stimulus	BP	469	83	1.27471900549688e-05	0.00159524
GO:0030554	adenyl nucleotide binding	MF	1075	164	1.37414652826952e-05	0.00170937
GO:0002683	negative regulation of immune system process	BP	366	68	1.54534437259879e-05	0.00191089
GO:0140993	histone modifying activity	MF	278	55	1.60519556586058e-05	0.00197316
GO:0140096	catalytic activity, acting on a protein	MF	1519	220	1.67244687028725e-05	0.00204373
GO:0023051	regulation of signaling	BP	2356	323	1.78893572651058e-05	0.0021733
GO:0030674	protein-macromolecule adaptor activity	MF	754	121	2.0388685035525e-05	0.00244979
GO:0050853	B cell receptor signaling pathway	BP	46	16	2.04011203588911e-05	0.00244979
GO:0006357	regulation of transcription by RNA polymerase II	BP	1684	240	2.06610558211555e-05	0.0024616
GO:0006935	chemotaxis	BP	321	61	2.07364827347565e-05	0.0024616
GO:0003712	transcription coregulator activity	MF	349	65	2.18366366845155e-05	0.00257747
GO:0003723	RNA binding	MF	1139	171	2.25527690888694e-05	0.00264696
GO:0001817	regulation of cytokine production	BP	578	97	2.33184955023885e-05	0.00272145
GO:0042330	taxis	BP	323	61	2.51812162196056e-05	0.00292243
GO:0002275	myeloid cell activation involved in immune response	BP	83	23	2.58309802488561e-05	0.00298118
GO:0051234	establishment of localization	BP	3177	420	2.74554077939781e-05	0.00315115
GO:0097367	carbohydrate derivative binding	MF	1523	219	2.81394791578715e-05	0.00321192
GO:0010646	regulation of cell communication	BP	2361	322	2.85908087564128e-05	0.0032456
GO:0009057	macromolecule catabolic process	BP	989	151	2.94260496014199e-05	0.00332226
GO:0043933	protein-containing complex organization	BP	1215	180	2.95871937569517e-05	0.0033224
GO:0001816	cytokine production	BP	582	97	3.08493654343971e-05	0.00344551
GO:0043299	leukocyte degranulation	BP	68	20	3.35191780420576e-05	0.00372368
GO:0042393	histone binding	MF	143	33	3.53485200758079e-05	0.00390601
GO:0098552	side of membrane	CC	526	89	3.68776823070564e-05	0.00405342
GO:0031349	positive regulation of defense response	BP	376	68	3.78224093464904e-05	0.00413538
GO:0003677	DNA binding	MF	1619	230	3.89699861727689e-05	0.00423855
GO:0002833	positive regulation of response to biotic stimulus	BP	294	56	4.16226160998843e-05	0.00450348
GO:0016071	mRNA metabolic process	BP	499	85	4.29169752416596e-05	0.00461947
GO:0022607	cellular component assembly	BP	2062	284	4.61187410218653e-05	0.00493851
GO:0043169	cation binding	MF	2926	388	4.78389373023868e-05	0.00509644
GO:0043687	post-translational protein modification	BP	626	102	4.94407411396733e-05	0.00524021
GO:0042113	B cell activation	BP	190	40	5.33693566458856e-05	0.00562789
GO:0050900	leukocyte migration	BP	290	55	5.48863009210709e-05	0.00572969
GO:0005769	early endosome	CC	290	55	5.48863009210709e-05	0.00572969
GO:0045184	establishment of protein localization	BP	1167	172	5.96997499747347e-05	0.00619432
GO:0042116	macrophage activation	BP	76	21	5.99335244328259e-05	0.00619432
GO:0002218	activation of innate immune response	BP	218	44	6.70065431938265e-05	0.00689106
GO:0101002	ficolin-1-rich granule	CC	129	30	6.75811552961545e-05	0.00691592
GO:0002758	innate immune response-activating signaling pathway	BP	205	42	6.80499286450667e-05	0.00692975
GO:1904813	ficolin-1-rich granule lumen	CC	88	23	7.06341533230629e-05	0.00713082
GO:0006909	phagocytosis	BP	173	37	7.07109356764106e-05	0.00713082
GO:0046872	metal ion binding	MF	2864	379	7.2491717989307e-05	0.00727509
GO:0006396	RNA processing	BP	679	108	8.19011240553318e-05	0.00817987
GO:0012501	programmed cell death	BP	1349	194	8.39375546612632e-05	0.00834315
GO:0045920	negative regulation of exocytosis	BP	23	10	8.50089040148372e-05	0.0084094
GO:0008219	cell death	BP	1350	194	8.75799085630683e-05	0.00862268
GO:0018193	peptidyl-amino acid modification	BP	422	73	8.89500831401878e-05	0.00871627
GO:0043313	regulation of neutrophil degranulation	BP	6	5	9.39513864881384e-05	0.00916313
GO:0051246	regulation of protein metabolic process	BP	1362	195	0.000103696	0.0100663
GO:0005794	Golgi apparatus	CC	1124	165	0.000104607	0.0101075
GO:0050851	antigen receptor-mediated signaling pathway	BP	132	30	0.000105715	0.0101672
GO:0010608	post-transcriptional regulation of gene expression	BP	382	67	0.000112315	0.0107522
GO:0002886	regulation of myeloid leukocyte mediated immunity	BP	47	15	0.000114175	0.0108802
GO:0016772	transferase activity, transferring phosphorus-containing groups	MF	595	96	0.000118834	0.0112725
GO:0006401	RNA catabolic process	BP	210	42	0.000120175	0.0113462
GO:0080134	regulation of response to stress	BP	978	146	0.000120704	0.0113462
GO:0070647	protein modification by small protein conjugation or removal	BP	588	95	0.000122404	0.0114542
GO:0005739	mitochondrion	CC	1232	178	0.000131208	0.0122229
GO:0018022	peptidyl-lysine methylation	BP	16	8	0.00013378	0.0124069
GO:0140513	nuclear protein-containing complex	CC	856	130	0.000135307	0.0124928
GO:0031982	vesicle	CC	2768	365	0.000138566	0.012737
GO:0009893	positive regulation of metabolic process	BP	2451	327	0.000142348	0.0130271
GO:0006810	transport	BP	2964	388	0.000148867	0.0135257
GO:0050854	regulation of antigen receptor-mediated signaling pathway	BP	48	15	0.000149099	0.0135257
GO:0006914	autophagy	BP	408	70	0.000158895	0.0142895
GO:0061919	process utilizing autophagic mechanism	BP	408	70	0.000158895	0.0142895
GO:1902494	catalytic complex	CC	1182	171	0.000167346	0.0149847
GO:0005524	ATP binding	MF	970	144	0.000174378	0.0155473
GO:0140110	transcription regulator activity	MF	1279	183	0.000177624	0.0157691
GO:0032559	adenyl ribonucleotide binding	MF	1002	148	0.00017986	0.0158996
GO:0098588	bounding membrane of organelle	CC	1545	216	0.000180945	0.0159277
GO:0099503	secretory vesicle	CC	788	120	0.000218224	0.0191282
GO:0050777	negative regulation of immune response	BP	150	32	0.000222238	0.0193982
GO:0006996	organelle organization	BP	2426	322	0.000238043	0.0206908
GO:0045934	negative regulation of nucleobase-containing compound metabolic process	BP	986	145	0.000255614	0.0221255
GO:0042802	identical protein binding	MF	1522	212	0.000257793	0.0221346
GO:0098657	import into cell	BP	638	100	0.00025785	0.0221346
GO:0141188	nucleic acid catabolic process	BP	231	44	0.000265167	0.0226159
GO:0002285	lymphocyte activation involved in immune response	BP	145	31	0.000265634	0.0226159
GO:0006915	apoptotic process	BP	1297	184	0.000267149	0.0226521
GO:0065003	protein-containing complex assembly	BP	1083	157	0.000282905	0.0238905
GO:0006403	RNA localization	BP	133	29	0.000291287	0.0244988
GO:1905394	retromer complex binding	MF	7	5	0.000298402	0.0249357
GO:0033365	protein localization to organelle	BP	694	107	0.000298882	0.0249357
GO:0030141	secretory granule	CC	656	102	0.000302095	0.0250027
GO:0033554	cellular response to stress	BP	1260	179	0.000302655	0.0250027
GO:0006402	mRNA catabolic process	BP	172	35	0.000303296	0.0250027
GO:0071346	cellular response to type II interferon	BP	73	19	0.000310434	0.0254899
GO:0002460	adaptive immune response based on somatic recombination of immune receptors built from immunoglobulin superfamily domains	BP	233	44	0.00032261	0.0263855
GO:0034774	secretory granule lumen	CC	254	47	0.000333398	0.0271608
GO:0000209	protein polyubiquitination	BP	160	33	0.000344386	0.0279463
GO:0051240	positive regulation of multicellular organismal process	BP	1168	167	0.000356491	0.0288161
GO:0032288	myelin assembly	BP	14	7	0.000359898	0.0289365
GO:0051640	organelle localization	BP	412	69	0.000361443	0.0289365
GO:0032481	positive regulation of type I interferon production	BP	57	16	0.000362159	0.0289365
GO:0002703	regulation of leukocyte mediated immunity	BP	187	37	0.000369521	0.0293657
GO:0002888	positive regulation of myeloid leukocyte mediated immunity	BP	18	8	0.000370358	0.0293657
GO:0060326	cell chemotaxis	BP	221	42	0.000379711	0.0299928
GO:0051020	GTPase binding	MF	208	40	0.000403093	0.0317191
GO:0001819	positive regulation of cytokine production	BP	370	63	0.000408244	0.0320032
GO:0006796	phosphate-containing compound metabolic process	BP	1592	219	0.000413576	0.0322994
GO:0006793	phosphorus metabolic process	BP	1593	219	0.000428385	0.0333306
GO:0016236	macroautophagy	BP	250	46	0.000436287	0.0338187
GO:0000288	nuclear-transcribed mRNA catabolic process, deadenylation-dependent decay	BP	42	13	0.000451869	0.0348964
GO:0043300	regulation of leukocyte degranulation	BP	37	12	0.000461721	0.0355252
GO:0090734	site of DNA damage	CC	93	22	0.000469021	0.0359537
GO:1902533	positive regulation of intracellular signal transduction	BP	788	118	0.000478515	0.0364461
GO:0060205	cytoplasmic vesicle lumen	CC	258	47	0.000478953	0.0364461
GO:0140640	catalytic activity, acting on a nucleic acid	MF	402	67	0.000500555	0.0379509
GO:0035861	site of double-strand break	CC	70	18	0.00051874	0.0391866
GO:0031983	vesicle lumen	CC	259	47	0.000523239	0.0393833
GO:0090435	protein localization to nuclear envelope	BP	11	6	0.000539136	0.0404333
GO:0006974	DNA damage response	BP	621	96	0.000549573	0.0410677
GO:0051249	regulation of lymphocyte activation	BP	367	62	0.000557811	0.0415339
GO:0016301	kinase activity	MF	478	77	0.000570201	0.0423048
GO:0150146	cell junction disassembly	BP	19	8	0.000577389	0.0423905
GO:1901223	negative regulation of non-canonical NF-kappaB signal transduction	BP	19	8	0.000577389	0.0423905
GO:0038094	Fc-gamma receptor signaling pathway	BP	28	10	0.000577477	0.0423905
GO:0009967	positive regulation of signal transduction	BP	1100	157	0.000580859	0.0424886
GO:0045121	membrane raft	CC	205	39	0.000589963	0.0430031
GO:0030374	nuclear receptor coactivator activity	MF	38	12	0.000607008	0.0440908
GO:0044794	positive regulation by host of viral process	BP	15	7	0.00060993	0.0441488
GO:0030670	phagocytic vesicle membrane	CC	54	15	0.000619036	0.0446523
GO:0003713	transcription coactivator activity	MF	192	37	0.000625833	0.0449863
GO:0015031	protein transport	BP	983	142	0.000642308	0.0460114
GO:0032479	regulation of type I interferon production	BP	89	21	0.000647826	0.0460889
GO:0032606	type I interferon production	BP	89	21	0.000647826	0.0460889
GO:0002449	lymphocyte mediated immunity	BP	227	42	0.000673837	0.0477757
GO:0007169	cell surface receptor protein tyrosine kinase signaling pathway	BP	429	70	0.000695723	0.0491597
GO:0033043	regulation of organelle organization	BP	788	117	0.000698124	0.0491621
GO:0098857	membrane microdomain	CC	207	39	0.000717727	0.0503718
GO:0050865	regulation of cell activation	BP	452	73	0.000727297	0.0508716
GO:0019221	cytokine-mediated signaling pathway	BP	371	62	0.000742183	0.0517386
GO:0051128	regulation of cellular component organization	BP	1642	223	0.000745828	0.0518188
GO:0016032	viral process	BP	306	53	0.000756675	0.0523972
GO:1990266	neutrophil migration	BP	78	19	0.000760166	0.0524641
GO:0002221	pattern recognition receptor signaling pathway	BP	194	37	0.000766042	0.0526946
GO:0061013	regulation of mRNA catabolic process	BP	128	27	0.000798243	0.0547284
GO:0051236	establishment of RNA localization	BP	109	24	0.000807861	0.0550275
GO:0043331	response to dsRNA	BP	34	11	0.000810553	0.0550275
GO:0004715	non-membrane spanning protein tyrosine kinase activity	MF	34	11	0.000810553	0.0550275
GO:0005768	endosome	CC	729	109	0.000821205	0.0555691
GO:0002694	regulation of leukocyte activation	BP	417	68	0.000837437	0.0564835
GO:0060333	type II interferon-mediated signaling pathway	BP	20	8	0.000868714	0.0578419
GO:0045954	positive regulation of natural killer cell mediated cytotoxicity	BP	20	8	0.000868714	0.0578419
GO:0036010	protein localization to endosome	BP	20	8	0.000868714	0.0578419
GO:0000272	polysaccharide catabolic process	BP	20	8	0.000868714	0.0578419
GO:0000956	nuclear-transcribed mRNA catabolic process	BP	85	20	0.000895407	0.0594043
GO:0008092	cytoskeletal protein binding	MF	661	100	0.000897898	0.0594043
GO:0034655	nucleobase-containing compound catabolic process	BP	360	60	0.000958521	0.0632137
GO:0016773	phosphotransferase activity, alcohol group as acceptor	MF	449	72	0.000962962	0.0633056
GO:0097300	programmed necrotic cell death	BP	40	12	0.00101378	0.066436
GO:0031325	positive regulation of cellular metabolic process	BP	2083	275	0.00102624	0.0670415
GO:0051851	modulation by host of symbiont process	BP	68	17	0.00103525	0.0674176
GO:0005856	cytoskeleton	CC	1554	211	0.00105664	0.0684468
GO:2000379	positive regulation of reactive oxygen species metabolic process	BP	51	14	0.00105764	0.0684468
GO:0010604	positive regulation of macromolecule metabolic process	BP	2227	292	0.00108151	0.069774
GO:0012506	vesicle membrane	CC	885	128	0.00112286	0.0722176
GO:0009617	response to bacterium	BP	497	78	0.00114052	0.0731268
GO:0015630	microtubule cytoskeleton	CC	949	136	0.00114583	0.0732416
GO:0032446	protein modification by small protein conjugation	BP	528	82	0.00118162	0.0752977
GO:0016310	phosphorylation	BP	918	132	0.00118544	0.0753102
GO:0042221	response to chemical	BP	2517	326	0.00120767	0.0764882
GO:0005886	plasma membrane	CC	3617	455	0.00121876	0.0769563
GO:0051607	defense response to virus	BP	220	40	0.00126198	0.0794433
GO:0000781	chromosome, telomeric region	CC	106	23	0.00126722	0.0795325
GO:0016241	regulation of macroautophagy	BP	132	27	0.00129945	0.0811517
GO:0043488	regulation of mRNA stability	BP	119	25	0.00130083	0.0811517
GO:0051656	establishment of organelle localization	BP	328	55	0.00132475	0.082238
GO:0015629	actin cytoskeleton	CC	350	58	0.00132616	0.082238
GO:0000165	MAPK cascade	BP	538	83	0.00134746	0.0833101
GO:0031329	regulation of cellular catabolic process	BP	314	53	0.00138152	0.0836782
GO:0000958	mitochondrial mRNA catabolic process	BP	3	3	0.00138967	0.0836782
GO:0043315	positive regulation of neutrophil degranulation	BP	3	3	0.00138967	0.0836782
GO:0005602	complement component C1 complex	CC	3	3	0.00138967	0.0836782
GO:0062167	complement component C1q complex	CC	3	3	0.00138967	0.0836782
GO:0140933	5'-(N(7)-methylguanosine 5'-triphospho)-[mRNA] hydrolase activity	MF	3	3	0.00138967	0.0836782
GO:0046978	TAP1 binding	MF	3	3	0.00138967	0.0836782
GO:0046979	TAP2 binding	MF	3	3	0.00138967	0.0836782
GO:0008184	glycogen phosphorylase activity	MF	3	3	0.00138967	0.0836782
GO:0010591	regulation of lamellipodium assembly	BP	31	10	0.0014275	0.085461
GO:2000785	regulation of autophagosome assembly	BP	31	10	0.0014275	0.085461
GO:0070646	protein modification by small protein removal	BP	82	19	0.00144654	0.0858939
GO:0050657	nucleic acid transport	BP	107	23	0.00144714	0.0858939
GO:0050658	RNA transport	BP	107	23	0.00144714	0.0858939
GO:0140888	interferon-mediated signaling pathway	BP	70	17	0.00146248	0.086381
GO:0000045	autophagosome assembly	BP	76	18	0.00146366	0.086381
GO:0140097	catalytic activity, acting on DNA	MF	153	30	0.00147142	0.0865926
GO:0099111	microtubule-based transport	BP	140	28	0.00152771	0.0896513
GO:0044248	cellular catabolic process	BP	774	113	0.00156009	0.091294
GO:0032502	developmental process	BP	4294	532	0.00156762	0.0914768
GO:0005694	chromosome	CC	1239	171	0.00157818	0.0916674
GO:0051253	negative regulation of RNA metabolic process	BP	901	129	0.00157971	0.0916674
GO:0098883	synapse pruning	BP	13	6	0.00164291	0.0950691
GO:0019902	phosphatase binding	MF	121	25	0.00166348	0.0959919
GO:0030659	cytoplasmic vesicle membrane	CC	871	125	0.0017043	0.0980754
GO:1901222	regulation of non-canonical NF-kappaB signal transduction	BP	65	16	0.00171384	0.0983514
GO:0002220	innate immune response activating cell surface receptor signaling pathway	BP	71	17	0.00172659	0.0988101
GO:0043487	regulation of RNA stability	BP	128	26	0.00175505	0.100163
GO:0031267	small GTPase binding	MF	189	35	0.00178102	0.101367
GO:0071705	nitrogen compound transport	BP	1317	180	0.00185644	0.105371
GO:0030953	astral microtubule organization	BP	6	4	0.0019287	0.107997
GO:0040009	regulation of growth rate	BP	6	4	0.0019287	0.107997
GO:0018026	peptidyl-lysine monomethylation	BP	6	4	0.0019287	0.107997
GO:0061649	ubiquitin-modified histone reader activity	MF	6	4	0.0019287	0.107997
GO:0061809	NAD+ nucleotidase, cyclic ADP-ribose generating	MF	6	4	0.0019287	0.107997
GO:1903322	positive regulation of protein modification by small protein conjugation or removal	BP	84	19	0.00195239	0.108882
GO:0032879	regulation of localization	BP	1384	188	0.00195499	0.108882
GO:0002697	regulation of immune effector process	BP	297	50	0.00196365	0.109072
GO:0045576	mast cell activation	BP	60	15	0.00200128	0.110865
GO:0009894	regulation of catabolic process	BP	701	103	0.00201275	0.111205
GO:0019001	guanyl nucleotide binding	MF	283	48	0.00204381	0.112323
GO:0032561	guanyl ribonucleotide binding	MF	283	48	0.00204381	0.112323
GO:0120031	plasma membrane bounded cell projection assembly	BP	394	63	0.00207739	0.1136
GO:2000377	regulation of reactive oxygen species metabolic process	BP	97	21	0.00207798	0.1136
GO:0042581	specific granule	CC	123	25	0.00210953	0.114959
GO:0030667	secretory granule membrane	CC	226	40	0.002115	0.114959
GO:0005525	GTP binding	MF	269	46	0.00211944	0.114959
GO:0017148	negative regulation of translation	BP	91	20	0.0021723	0.117519
GO:0009615	response to virus	BP	284	48	0.00219988	0.118702
GO:0004672	protein kinase activity	MF	380	61	0.00220692	0.118774
GO:0090311	regulation of protein deacetylation	BP	18	7	0.00223008	0.119391
GO:0050855	regulation of B cell receptor signaling pathway	BP	18	7	0.00223008	0.119391
GO:0044088	regulation of vacuole organization	BP	38	11	0.00224138	0.119391
GO:0030159	signaling receptor complex adaptor activity	MF	38	11	0.00224138	0.119391
GO:1901875	positive regulation of post-translational protein modification	BP	85	19	0.00225668	0.119898
GO:0016072	rRNA metabolic process	BP	199	36	0.00234617	0.124335
GO:0008094	ATP-dependent activity, acting on DNA	MF	73	17	0.00237606	0.125599
GO:0071526	semaphorin-plexin signaling pathway	BP	33	10	0.00242008	0.127278
GO:0031234	extrinsic component of cytoplasmic side of plasma membrane	CC	33	10	0.00242008	0.127278
GO:0010592	positive regulation of lamellipodium assembly	BP	23	8	0.00249016	0.129675
GO:0043302	positive regulation of leukocyte degranulation	BP	23	8	0.00249016	0.129675
GO:0016799	hydrolase activity, hydrolyzing N-glycosyl compounds	MF	23	8	0.00249016	0.129675
GO:0007041	lysosomal transport	BP	92	20	0.00249063	0.129675
GO:0032608	interferon-beta production	BP	44	12	0.00251028	0.130046
GO:0032648	regulation of interferon-beta production	BP	44	12	0.00251028	0.130046
GO:0043330	response to exogenous dsRNA	BP	28	9	0.00252386	0.130424
GO:0005773	vacuole	CC	620	92	0.00255253	0.131579
GO:0005815	microtubule organizing center	CC	589	88	0.00257103	0.131735
GO:0000323	lytic vacuole	CC	558	84	0.00257458	0.131735
GO:0005764	lysosome	CC	558	84	0.00257458	0.131735
GO:0005158	insulin receptor binding	MF	14	6	0.00260517	0.132646
GO:0008574	plus-end-directed microtubule motor activity	MF	14	6	0.00260517	0.132646
GO:0043565	sequence-specific DNA binding	MF	1091	151	0.00263034	0.133601
GO:1901741	positive regulation of myoblast fusion	BP	10	5	0.0026808	0.134845
GO:0043312	neutrophil degranulation	BP	10	5	0.0026808	0.134845
GO:0071203	WASH complex	CC	10	5	0.0026808	0.134845
GO:0052816	long-chain fatty acyl-CoA hydrolase activity	MF	10	5	0.0026808	0.134845
GO:0042982	amyloid precursor protein metabolic process	BP	50	13	0.00268806	0.134883
GO:0030031	cell projection assembly	BP	406	64	0.00272412	0.136364
GO:0006887	exocytosis	BP	258	44	0.0027531	0.137483
GO:0033116	endoplasmic reticulum-Golgi intermediate compartment membrane	CC	56	14	0.00278902	0.138943
GO:0032418	lysosome localization	BP	68	16	0.00281781	0.139707
GO:1990849	vacuolar localization	BP	68	16	0.00281781	0.139707
GO:0030593	neutrophil chemotaxis	BP	62	15	0.00282782	0.13987
GO:0022411	cellular component disassembly	BP	295	49	0.00286462	0.141353
GO:0017157	regulation of exocytosis	BP	126	25	0.00296777	0.146096
GO:0038061	non-canonical NF-kappaB signal transduction	BP	87	19	0.00298567	0.146303
GO:0042110	T cell activation	BP	400	63	0.00298607	0.146303
GO:0009897	external side of plasma membrane	CC	303	50	0.00299546	0.146418
GO:0010506	regulation of autophagy	BP	252	43	0.00302213	0.146428
GO:1901873	regulation of post-translational protein modification	BP	167	31	0.0030341	0.146428
GO:0030595	leukocyte chemotaxis	BP	167	31	0.0030341	0.146428
GO:0045055	regulated exocytosis	BP	167	31	0.0030341	0.146428
GO:0030695	GTPase regulator activity	MF	318	52	0.00304239	0.146428
GO:0060589	nucleoside-triphosphatase regulator activity	MF	318	52	0.00304239	0.146428
GO:0051239	regulation of multicellular organismal process	BP	2005	261	0.00304624	0.146428
GO:0010970	transport along microtubule	BP	113	23	0.00305205	0.146428
GO:0044788	modulation by host of viral process	BP	34	10	0.00309072	0.147942
GO:1905037	autophagosome organization	BP	81	18	0.00311137	0.148587
GO:0044087	regulation of cellular component biogenesis	BP	703	102	0.00313733	0.149484
GO:0005980	glycogen catabolic process	BP	19	7	0.00319415	0.151302
GO:0009251	glucan catabolic process	BP	19	7	0.00319415	0.151302
GO:0060627	regulation of vesicle-mediated transport	BP	356	57	0.00319734	0.151302
GO:0050864	regulation of B cell activation	BP	94	20	0.00324573	0.153243
GO:0003690	double-stranded DNA binding	MF	1073	148	0.00329692	0.154857
GO:0045730	respiratory burst	BP	29	9	0.00330227	0.154857
GO:0034067	protein localization to Golgi apparatus	BP	29	9	0.00330227	0.154857
GO:0002437	inflammatory response to antigenic stimulus	BP	57	14	0.00332466	0.155555
GO:0032607	interferon-alpha production	BP	24	8	0.00337435	0.157172
GO:0032647	regulation of interferon-alpha production	BP	24	8	0.00337435	0.157172
GO:0010508	positive regulation of autophagy	BP	114	23	0.00342896	0.159358
GO:0015631	tubulin binding	MF	261	44	0.00343925	0.15948
GO:0098732	macromolecule deacylation	BP	40	11	0.00349415	0.161305
GO:0097352	autophagosome maturation	BP	40	11	0.00349415	0.161305
GO:0005085	guanyl-nucleotide exchange factor activity	MF	155	29	0.00360319	0.165971
GO:0016567	protein ubiquitination	BP	472	72	0.00361427	0.166113
GO:0015931	nucleobase-containing compound transport	BP	162	30	0.00363609	0.166747
GO:0018105	peptidyl-serine phosphorylation	BP	108	22	0.00367404	0.167746
GO:0019898	extrinsic component of membrane	CC	108	22	0.00367404	0.167746
GO:0006913	nucleocytoplasmic transport	BP	233	40	0.00370479	0.16841
GO:0051169	nuclear transport	BP	233	40	0.00370479	0.16841
GO:0002526	acute inflammatory response	BP	76	17	0.00372307	0.168872
GO:0043303	mast cell degranulation	BP	46	12	0.0037534	0.169876
GO:0016787	hydrolase activity	MF	1645	217	0.00376876	0.170201
GO:0046486	glycerolipid metabolic process	BP	255	43	0.00377719	0.170211
GO:0032501	multicellular organismal process	BP	4757	580	0.00378866	0.170358
GO:0061157	mRNA destabilization	BP	70	16	0.00383947	0.17227
GO:0051248	negative regulation of protein metabolic process	BP	543	81	0.003885	0.173923
GO:0032609	type II interferon production	BP	89	19	0.00390142	0.173923
GO:0032649	regulation of type II interferon production	BP	89	19	0.00390142	0.173923
GO:0045335	phagocytic vesicle	CC	102	21	0.00392635	0.173941
GO:0016746	acyltransferase activity	MF	489	74	0.00392993	0.173941
GO:1903306	negative regulation of regulated secretory pathway	BP	15	6	0.00393532	0.173941
GO:0141052	histone H3 demethylase activity	MF	15	6	0.00393532	0.173941
GO:1903320	regulation of protein modification by small protein conjugation or removal	BP	163	30	0.00399236	0.176088
GO:0046719	regulation by virus of viral protein levels in host cell	BP	7	4	0.00410243	0.179042
GO:0018023	peptidyl-lysine trimethylation	BP	7	4	0.00410243	0.179042
GO:0070008	serine-type exopeptidase activity	MF	7	4	0.00410243	0.179042
GO:0023024	MHC class I protein complex binding	MF	7	4	0.00410243	0.179042
GO:0051880	G-quadruplex DNA binding	MF	7	4	0.00410243	0.179042
GO:0016817	hydrolase activity, acting on acid anhydrides	MF	552	82	0.00412134	0.179114
GO:0016818	hydrolase activity, acting on acid anhydrides, in phosphorus-containing anhydrides	MF	552	82	0.00412134	0.179114
GO:0048856	anatomical structure development	BP	3943	486	0.00417189	0.180933
GO:0070266	necroptotic process	BP	30	9	0.00425762	0.184266
GO:0097530	granulocyte migration	BP	116	23	0.00430062	0.18574
GO:0042254	ribosome biogenesis	BP	235	40	0.00431425	0.185942
GO:0000287	magnesium ion binding	MF	150	28	0.00432346	0.185954
GO:0036464	cytoplasmic ribonucleoprotein granule	CC	171	31	0.00438251	0.188104
GO:0030234	enzyme regulator activity	MF	887	124	0.0044258	0.188935
GO:0044877	protein-containing complex binding	MF	887	124	0.0044258	0.188935
GO:0061014	positive regulation of mRNA catabolic process	BP	71	16	0.00445412	0.188935
GO:0006054	N-acetylneuraminate metabolic process	BP	11	5	0.00446553	0.188935
GO:1901096	regulation of autophagosome maturation	BP	11	5	0.00446553	0.188935
GO:0002371	dendritic cell cytokine production	BP	11	5	0.00446553	0.188935
GO:0002730	regulation of dendritic cell cytokine production	BP	11	5	0.00446553	0.188935
GO:0033157	regulation of intracellular protein transport	BP	110	22	0.00463081	0.195529
GO:0004527	exonuclease activity	MF	53	13	0.00464325	0.195657
GO:0007033	vacuole organization	BP	158	29	0.00478363	0.201164
GO:0007034	vacuolar transport	BP	117	23	0.00480138	0.201503
GO:1902743	regulation of lamellipodium organization	BP	36	10	0.00487113	0.204018
GO:0007167	enzyme-linked receptor protein signaling pathway	BP	650	94	0.00490053	0.204836
GO:0019080	viral gene expression	BP	78	17	0.00493064	0.20508
GO:0070820	tertiary granule	CC	124	24	0.00493984	0.20508
GO:0006468	protein phosphorylation	BP	778	110	0.00504632	0.20508
GO:0001726	ruffle	CC	131	25	0.00504889	0.20508
GO:1901098	positive regulation of autophagosome maturation	BP	4	3	0.00509393	0.20508
GO:0042985	negative regulation of amyloid precursor protein biosynthetic process	BP	4	3	0.00509393	0.20508
GO:0021636	trigeminal nerve morphogenesis	BP	4	3	0.00509393	0.20508
GO:0021637	trigeminal nerve structural organization	BP	4	3	0.00509393	0.20508
GO:0021785	branchiomotor neuron axon guidance	BP	4	3	0.00509393	0.20508
GO:2000832	negative regulation of steroid hormone secretion	BP	4	3	0.00509393	0.20508
GO:2000847	negative regulation of corticosteroid hormone secretion	BP	4	3	0.00509393	0.20508
GO:2000850	negative regulation of glucocorticoid secretion	BP	4	3	0.00509393	0.20508
GO:0031508	pericentric heterochromatin formation	BP	4	3	0.00509393	0.20508
GO:0032927	positive regulation of activin receptor signaling pathway	BP	4	3	0.00509393	0.20508
GO:1903905	positive regulation of establishment of T cell polarity	BP	4	3	0.00509393	0.20508
GO:0008592	regulation of Toll signaling pathway	BP	4	3	0.00509393	0.20508
GO:1902340	negative regulation of chromosome condensation	BP	4	3	0.00509393	0.20508
GO:0004645	1,4-alpha-oligoglucan phosphorylase activity	MF	4	3	0.00509393	0.20508
GO:0019770	IgG receptor activity	MF	4	3	0.00509393	0.20508
GO:0048471	perinuclear region of cytoplasm	CC	502	75	0.00512506	0.205934
GO:0050779	RNA destabilization	BP	72	16	0.00514682	0.206285
GO:0031399	regulation of protein modification process	BP	667	96	0.00515364	0.206285
GO:0032984	protein-containing complex disassembly	BP	166	30	0.00524283	0.209451
GO:0140098	catalytic activity, acting on RNA	MF	267	44	0.0052604	0.20975
GO:0030098	lymphocyte differentiation	BP	297	48	0.00538628	0.214285
GO:0047496	vesicle transport along microtubule	BP	31	9	0.00541539	0.214285
GO:0140597	protein carrier chaperone	MF	31	9	0.00541539	0.214285
GO:0042162	telomeric DNA binding	MF	31	9	0.00541539	0.214285
GO:0045806	negative regulation of endocytosis	BP	48	12	0.00544907	0.214392
GO:0002279	mast cell activation involved in immune response	BP	48	12	0.00544907	0.214392
GO:0002448	mast cell mediated immunity	BP	48	12	0.00544907	0.214392
GO:0032508	DNA duplex unwinding	BP	54	13	0.00550393	0.216141
GO:0008017	microtubule binding	MF	195	34	0.00553932	0.217121
GO:0070925	organelle assembly	BP	677	97	0.0056241	0.219197
GO:0032496	response to lipopolysaccharide	BP	246	41	0.005661	0.219197
GO:0016462	pyrophosphatase activity	MF	551	81	0.00569122	0.219197
GO:0002281	macrophage activation involved in immune response	BP	16	6	0.00570836	0.219197
GO:0016442	RISC complex	CC	16	6	0.00570836	0.219197
GO:0031332	RNAi effector complex	CC	16	6	0.00570836	0.219197
GO:0098845	postsynaptic endosome	CC	16	6	0.00570836	0.219197
GO:0005697	telomerase holoenzyme complex	CC	16	6	0.00570836	0.219197
GO:0034237	protein kinase A regulatory subunit binding	MF	16	6	0.00570836	0.219197
GO:0038191	neuropilin binding	MF	16	6	0.00570836	0.219197
GO:0070034	telomerase RNA binding	MF	16	6	0.00570836	0.219197
GO:0002717	positive regulation of natural killer cell mediated immunity	BP	26	8	0.00585296	0.2231
GO:0043243	positive regulation of protein-containing complex disassembly	BP	26	8	0.00585296	0.2231
GO:0070461	SAGA-type complex	CC	26	8	0.00585296	0.2231
GO:1905360	GTPase complex	CC	26	8	0.00585296	0.2231
GO:0006886	intracellular protein transport	BP	466	70	0.00588909	0.224066
GO:0022613	ribonucleoprotein complex biogenesis	BP	336	53	0.00591578	0.22467
GO:0035601	protein deacylation	BP	37	10	0.00602034	0.227157
GO:0030042	actin filament depolymerization	BP	37	10	0.00602034	0.227157
GO:0050857	positive regulation of antigen receptor-mediated signaling pathway	BP	21	7	0.00603595	0.227157
GO:0060669	embryonic placenta morphogenesis	BP	21	7	0.00603595	0.227157
GO:0010661	positive regulation of muscle cell apoptotic process	BP	21	7	0.00603595	0.227157
GO:0019904	protein domain specific binding	MF	428	65	0.00607793	0.228323
GO:0035770	ribonucleoprotein granule	CC	182	32	0.00614896	0.230182
GO:0016239	positive regulation of macroautophagy	BP	67	15	0.00617172	0.230182
GO:0002532	production of molecular mediator involved in inflammatory response	BP	67	15	0.00617172	0.230182
GO:0035579	specific granule membrane	CC	67	15	0.00617172	0.230182
GO:0006334	nucleosome assembly	BP	43	11	0.00636098	0.236636
GO:0001540	amyloid-beta binding	MF	61	14	0.00636755	0.236636
GO:1901698	response to nitrogen compound	BP	720	102	0.00640107	0.237457
GO:0031330	negative regulation of cellular catabolic process	BP	80	17	0.00644057	0.23816
GO:0006417	regulation of translation	BP	270	44	0.00644295	0.23816
GO:0070821	tertiary granule membrane	CC	55	13	0.00648749	0.23938
GO:0045935	positive regulation of nucleobase-containing compound metabolic process	BP	1349	179	0.00661816	0.243769
GO:0006397	mRNA processing	BP	338	53	0.00666133	0.244774
GO:0043068	positive regulation of programmed cell death	BP	399	61	0.00666903	0.244774
GO:0030705	cytoskeleton-dependent intracellular transport	BP	127	24	0.00671853	0.245723
GO:0046777	protein autophosphorylation	BP	127	24	0.00671853	0.245723
GO:1903131	mononuclear cell differentiation	BP	361	56	0.00674877	0.246395
GO:0032728	positive regulation of interferon-beta production	BP	32	9	0.00680221	0.247074
GO:0002446	neutrophil mediated immunity	BP	32	9	0.00680221	0.247074
GO:0045892	negative regulation of DNA-templated transcription	BP	818	114	0.00682675	0.247074
GO:0002521	leukocyte differentiation	BP	438	66	0.00684255	0.247074
GO:0016477	cell migration	BP	1021	139	0.00685052	0.247074
GO:0043244	regulation of protein-containing complex disassembly	BP	87	18	0.00687805	0.247074
GO:0023056	positive regulation of signaling	BP	1243	166	0.00691784	0.247074
GO:0062099	negative regulation of programmed necrotic cell death	BP	12	5	0.00695766	0.247074
GO:1901739	regulation of myoblast fusion	BP	12	5	0.00695766	0.247074
GO:0034309	primary alcohol biosynthetic process	BP	12	5	0.00695766	0.247074
GO:0016075	rRNA catabolic process	BP	12	5	0.00695766	0.247074
GO:0035278	miRNA-mediated gene silencing by inhibition of translation	BP	12	5	0.00695766	0.247074
GO:0018230	peptidyl-L-cysteine S-palmitoylation	BP	12	5	0.00695766	0.247074
GO:0018231	peptidyl-S-diacylglycerol-L-cysteine biosynthetic process from peptidyl-cysteine	BP	12	5	0.00695766	0.247074
GO:0034501	protein localization to kinetochore	BP	12	5	0.00695766	0.247074
GO:1903083	protein localization to condensed chromosome	BP	12	5	0.00695766	0.247074
GO:0009898	cytoplasmic side of plasma membrane	CC	107	21	0.00697689	0.247334
GO:0004674	protein serine/threonine kinase activity	MF	279	45	0.007138	0.252615
GO:0046488	phosphatidylinositol metabolic process	BP	94	19	0.00724209	0.255428
GO:0035591	signaling adaptor activity	MF	94	19	0.00724209	0.255428
GO:0002237	response to molecule of bacterial origin	BP	257	42	0.00727787	0.256255
GO:0032940	secretion by cell	BP	588	85	0.00729748	0.256511
GO:1902679	negative regulation of RNA biosynthetic process	BP	828	115	0.00733182	0.257283
GO:0097529	myeloid leukocyte migration	BP	170	30	0.00740627	0.257782
GO:0106300	protein-DNA covalent cross-linking repair	BP	8	4	0.00748254	0.257782
GO:0010561	negative regulation of glycoprotein biosynthetic process	BP	8	4	0.00748254	0.257782
GO:0030836	positive regulation of actin filament depolymerization	BP	8	4	0.00748254	0.257782
GO:0043301	negative regulation of leukocyte degranulation	BP	8	4	0.00748254	0.257782
GO:0034651	cortisol biosynthetic process	BP	8	4	0.00748254	0.257782
GO:1902645	tertiary alcohol biosynthetic process	BP	8	4	0.00748254	0.257782
GO:0036289	peptidyl-serine autophosphorylation	BP	8	4	0.00748254	0.257782
GO:0098837	postsynaptic recycling endosome	CC	8	4	0.00748254	0.257782
GO:0005641	nuclear envelope lumen	CC	8	4	0.00748254	0.257782
GO:0140852	histone ubiquitin ligase activity	MF	8	4	0.00748254	0.257782
GO:1902745	positive regulation of lamellipodium organization	BP	27	8	0.00751811	0.258151
GO:0019956	chemokine binding	MF	27	8	0.00751811	0.258151
GO:0051276	chromosome organization	BP	409	62	0.00754032	0.258486
GO:0043065	positive regulation of apoptotic process	BP	386	59	0.00756792	0.258718
GO:0010647	positive regulation of cell communication	BP	1246	166	0.00757198	0.258718
GO:0005765	lysosomal membrane	CC	310	49	0.00760208	0.258894
GO:0098852	lytic vacuole membrane	CC	310	49	0.00760208	0.258894
GO:0005813	centrosome	CC	479	71	0.00762182	0.259142
GO:0016279	protein-lysine N-methyltransferase activity	MF	44	11	0.00764454	0.25949
GO:0030032	lamellipodium assembly	BP	50	12	0.00770274	0.261039
GO:0031328	positive regulation of cellular biosynthetic process	BP	1781	230	0.00782462	0.264737
GO:0007159	leukocyte cell-cell adhesion	BP	303	48	0.00785226	0.26524
GO:0051493	regulation of cytoskeleton organization	BP	364	56	0.00798313	0.267216
GO:0002283	neutrophil activation involved in immune response	BP	17	6	0.00800009	0.267216
GO:0035458	cellular response to interferon-beta	BP	17	6	0.00800009	0.267216
GO:0050699	WW domain binding	MF	17	6	0.00800009	0.267216
GO:0030527	structural constituent of chromatin	MF	17	6	0.00800009	0.267216
GO:0032452	histone demethylase activity	MF	17	6	0.00800009	0.267216
GO:0035456	response to interferon-beta	BP	22	7	0.00801365	0.267216
GO:0140566	histone reader activity	MF	22	7	0.00801365	0.267216
GO:0006605	protein targeting	BP	229	38	0.00807272	0.268754
GO:0030097	hemopoiesis	BP	654	93	0.00810395	0.268909
GO:0005819	spindle	CC	296	47	0.00810829	0.268909
GO:1990837	sequence-specific double-stranded DNA binding	MF	1018	138	0.00812752	0.268909
GO:0035173	histone kinase activity	MF	164	29	0.00812916	0.268909
GO:0043408	regulation of MAPK cascade	BP	457	68	0.00814701	0.269071
GO:0016579	protein deubiquitination	BP	69	15	0.00818338	0.269844
GO:0006352	DNA-templated transcription initiation	BP	136	25	0.00822449	0.270769
GO:0106310	protein serine kinase activity	MF	237	39	0.00843969	0.276295
GO:0042269	regulation of natural killer cell mediated cytotoxicity	BP	33	9	0.00844551	0.276295
GO:0140463	chromatin-protein adaptor activity	MF	33	9	0.00844551	0.276295
GO:0016830	carbon-carbon lyase activity	MF	33	9	0.00844551	0.276295
GO:0002292	T cell differentiation involved in immune response	BP	63	14	0.00856106	0.279195
GO:0006112	energy reserve metabolic process	BP	63	14	0.00856106	0.279195
GO:0002685	regulation of leukocyte migration	BP	172	30	0.00873843	0.283952
GO:0051028	mRNA transport	BP	89	18	0.00874793	0.283952
GO:0031341	regulation of cell killing	BP	89	18	0.00874793	0.283952
GO:0001909	leukocyte mediated cytotoxicity	BP	116	22	0.00880988	0.285517
GO:0006364	rRNA processing	BP	165	29	0.00884036	0.286058
GO:0045123	cellular extravasation	BP	57	13	0.00887046	0.286586
GO:0071375	cellular response to peptide hormone stimulus	BP	194	33	0.00900922	0.290617
GO:0038093	Fc receptor signaling pathway	BP	45	11	0.00912083	0.293307
GO:0016278	lysine N-methyltransferase activity	MF	45	11	0.00912083	0.293307
GO:0005774	vacuolar membrane	CC	336	52	0.0091991	0.295367
GO:0019724	B cell mediated immunity	BP	103	20	0.00938221	0.300781
GO:0043516	regulation of DNA damage response, signal transduction by p53 class mediator	BP	28	8	0.0095158	0.304594
GO:0018209	peptidyl-serine modification	BP	117	22	0.00973816	0.310754
GO:0032200	telomere organization	BP	117	22	0.00973816	0.310754
GO:0050727	regulation of inflammatory response	BP	284	45	0.00977634	0.311016
GO:0043434	response to peptide hormone	BP	284	45	0.00977634	0.311016
GO:0005793	endoplasmic reticulum-Golgi intermediate compartment	CC	90	18	0.00982492	0.312084
GO:0004518	nuclease activity	MF	131	24	0.00987856	0.312544
GO:0030027	lamellipodium	CC	138	25	0.00988455	0.312544
GO:0098562	cytoplasmic side of membrane	CC	138	25	0.00988455	0.312544
GO:0071216	cellular response to biotic stimulus	BP	188	32	0.00990911	0.312845
GO:0051254	positive regulation of RNA metabolic process	BP	1214	161	0.00998578	0.314787
GO:0001818	negative regulation of cytokine production	BP	210	35	0.0100042	0.31489
GO:1901796	regulation of signal transduction by p53 class mediator	BP	77	16	0.0100361	0.315414
GO:0048585	negative regulation of response to stimulus	BP	1107	148	0.0101002	0.316952
GO:0051130	positive regulation of cellular component organization	BP	748	104	0.0101358	0.317294
GO:0010557	positive regulation of macromolecule biosynthetic process	BP	1741	224	0.0101645	0.317294
GO:0045618	positive regulation of keratinocyte differentiation	BP	13	5	0.0102794	0.317294
GO:0034162	toll-like receptor 9 signaling pathway	BP	13	5	0.0102794	0.317294
GO:0030014	CCR4-NOT complex	CC	13	5	0.0102794	0.317294
GO:0043020	NADPH oxidase complex	CC	13	5	0.0102794	0.317294
GO:0140994	RNA polymerase II CTD heptapeptide repeat modifying activity	MF	13	5	0.0102794	0.317294
GO:0017134	fibroblast growth factor binding	MF	13	5	0.0102794	0.317294
GO:0042800	histone H3K4 methyltransferase activity	MF	13	5	0.0102794	0.317294
GO:0032392	DNA geometric change	BP	58	13	0.0102944	0.317294
GO:0002287	alpha-beta T cell activation involved in immune response	BP	58	13	0.0102944	0.317294
GO:0002293	alpha-beta T cell differentiation involved in immune response	BP	58	13	0.0102944	0.317294
GO:0050856	regulation of T cell receptor signaling pathway	BP	34	9	0.0103732	0.318777
GO:0006890	retrograde vesicle-mediated transport, Golgi to endoplasmic reticulum	BP	34	9	0.0103732	0.318777
GO:0000289	nuclear-transcribed mRNA poly(A) tail shortening	BP	23	7	0.0104302	0.318929
GO:0005834	heterotrimeric G-protein complex	CC	23	7	0.0104302	0.318929
GO:0035198	miRNA binding	MF	23	7	0.0104302	0.318929
GO:0071944	cell periphery	CC	3975	484	0.0104396	0.318929
GO:0048870	cell motility	BP	1191	158	0.0105358	0.320912
GO:0072593	reactive oxygen species metabolic process	BP	160	28	0.0105522	0.320912
GO:0002688	regulation of leukocyte chemotaxis	BP	84	17	0.0105773	0.320912
GO:0034728	nucleosome organization	BP	52	12	0.0106281	0.320912
GO:0140895	cell surface toll-like receptor signaling pathway	BP	52	12	0.0106281	0.320912
GO:0005977	glycogen metabolic process	BP	52	12	0.0106281	0.320912
GO:0044042	glucan metabolic process	BP	52	12	0.0106281	0.320912
GO:0003725	double-stranded RNA binding	MF	52	12	0.0106281	0.320912
GO:0050729	positive regulation of inflammatory response	BP	118	22	0.0107439	0.322736
GO:0050765	negative regulation of phagocytosis	BP	18	6	0.0108851	0.322736
GO:0060143	positive regulation of syncytium formation by plasma membrane fusion	BP	18	6	0.0108851	0.322736
GO:1905354	exoribonuclease complex	CC	18	6	0.0108851	0.322736
GO:0140457	protein demethylase activity	MF	18	6	0.0108851	0.322736
GO:1903311	regulation of mRNA metabolic process	BP	204	34	0.0110077	0.322736
GO:0044782	cilium organization	BP	286	45	0.0110375	0.322736
GO:0007249	canonical NF-kappaB signal transduction	BP	241	39	0.011047	0.322736
GO:0031401	positive regulation of protein modification process	BP	409	61	0.0111914	0.322736
GO:0006650	glycerophospholipid metabolic process	BP	197	33	0.0112667	0.322736
GO:0071103	DNA conformation change	BP	65	14	0.0113117	0.322736
GO:0031123	RNA 3'-end processing	BP	65	14	0.0113117	0.322736
GO:0000932	P-body	CC	65	14	0.0113117	0.322736
GO:0140104	molecular carrier activity	MF	65	14	0.0113117	0.322736
GO:1903531	negative regulation of secretion by cell	BP	98	19	0.0113327	0.322736
GO:0000976	transcription cis-regulatory region binding	MF	971	131	0.0113555	0.322736
GO:0001067	transcription regulatory region nucleic acid binding	MF	971	131	0.0113555	0.322736
GO:0005925	focal adhesion	CC	279	44	0.0114105	0.322736
GO:0065008	regulation of biological quality	BP	2008	255	0.0114387	0.322736
GO:0019787	ubiquitin-like protein transferase activity	MF	317	49	0.0114517	0.322736
GO:0051603	proteolysis involved in protein catabolic process	BP	551	79	0.0114753	0.322736
GO:0035754	B cell chemotaxis	BP	5	3	0.0116765	0.322736
GO:0072383	plus-end-directed vesicle transport along microtubule	BP	5	3	0.0116765	0.322736
GO:0072386	plus-end-directed organelle transport along microtubule	BP	5	3	0.0116765	0.322736
GO:0002372	myeloid dendritic cell cytokine production	BP	5	3	0.0116765	0.322736
GO:0002733	regulation of myeloid dendritic cell cytokine production	BP	5	3	0.0116765	0.322736
GO:0002735	positive regulation of myeloid dendritic cell cytokine production	BP	5	3	0.0116765	0.322736
GO:0001788	antibody-dependent cellular cytotoxicity	BP	5	3	0.0116765	0.322736
GO:0001794	type IIa hypersensitivity	BP	5	3	0.0116765	0.322736
GO:0002445	type II hypersensitivity	BP	5	3	0.0116765	0.322736
GO:0002457	T cell antigen processing and presentation	BP	5	3	0.0116765	0.322736
GO:1903903	regulation of establishment of T cell polarity	BP	5	3	0.0116765	0.322736
GO:0071569	protein ufmylation	BP	5	3	0.0116765	0.322736
GO:1990564	protein polyufmylation	BP	5	3	0.0116765	0.322736
GO:1990592	protein K69-linked ufmylation	BP	5	3	0.0116765	0.322736
GO:0048012	hepatocyte growth factor receptor signaling pathway	BP	5	3	0.0116765	0.322736
GO:0001740	Barr body	CC	5	3	0.0116765	0.322736
GO:0015038	glutathione disulfide oxidoreductase activity	MF	5	3	0.0116765	0.322736
GO:0043813	phosphatidylinositol-3,5-bisphosphate 5-phosphatase activity	MF	5	3	0.0116765	0.322736
GO:0051864	histone H3K36 demethylase activity	MF	5	3	0.0116765	0.322736
GO:0046977	TAP binding	MF	5	3	0.0116765	0.322736
GO:0009378	four-way junction helicase activity	MF	5	3	0.0116765	0.322736
GO:0006281	DNA repair	BP	410	61	0.0117589	0.322736
GO:0032869	cellular response to insulin stimulus	BP	133	24	0.0118598	0.322736
GO:0140938	histone H3 methyltransferase activity	MF	29	8	0.0118829	0.322736
GO:0005884	actin filament	CC	85	17	0.0118852	0.322736
GO:0002752	cell surface pattern recognition receptor signaling pathway	BP	59	13	0.0118901	0.322736
GO:0009891	positive regulation of biosynthetic process	BP	1815	232	0.0119001	0.322736
GO:0032868	response to insulin	BP	176	30	0.0119956	0.322736
GO:0042157	lipoprotein metabolic process	BP	72	15	0.0121416	0.322736
GO:0004896	cytokine receptor activity	MF	72	15	0.0121416	0.322736
GO:0071219	cellular response to molecule of bacterial origin	BP	169	29	0.0122142	0.322736
GO:0140657	ATP-dependent activity	MF	372	56	0.0122359	0.322736
GO:0038196	type III interferon-mediated signaling pathway	BP	9	4	0.012288	0.322736
GO:0071358	cellular response to type III interferon	BP	9	4	0.012288	0.322736
GO:0098792	xenophagy	BP	9	4	0.012288	0.322736
GO:1903019	negative regulation of glycoprotein metabolic process	BP	9	4	0.012288	0.322736
GO:0016446	somatic hypermutation of immunoglobulin genes	BP	9	4	0.012288	0.322736
GO:2000232	regulation of rRNA processing	BP	9	4	0.012288	0.322736
GO:0007100	mitotic centrosome separation	BP	9	4	0.012288	0.322736
GO:2000849	regulation of glucocorticoid secretion	BP	9	4	0.012288	0.322736
GO:1905666	regulation of protein localization to endosome	BP	9	4	0.012288	0.322736
GO:1905668	positive regulation of protein localization to endosome	BP	9	4	0.012288	0.322736
GO:0098935	dendritic transport	BP	9	4	0.012288	0.322736
GO:0045625	regulation of T-helper 1 cell differentiation	BP	9	4	0.012288	0.322736
GO:0098985	asymmetric, glutamatergic, excitatory synapse	CC	9	4	0.012288	0.322736
GO:0000805	X chromosome	CC	9	4	0.012288	0.322736
GO:0005942	phosphatidylinositol 3-kinase complex	CC	9	4	0.012288	0.322736
GO:0090149	mitochondrial membrane fission	BP	2	2	0.0124595	0.322736
GO:0097491	sympathetic neuron projection guidance	BP	2	2	0.0124595	0.322736
GO:0097055	agmatine biosynthetic process	BP	2	2	0.0124595	0.322736
GO:0033227	dsRNA transport	BP	2	2	0.0124595	0.322736
GO:2000813	negative regulation of barbed-end actin filament capping	BP	2	2	0.0124595	0.322736
GO:0045210	FasL biosynthetic process	BP	2	2	0.0124595	0.322736
GO:1902954	regulation of early endosome to recycling endosome transport	BP	2	2	0.0124595	0.322736
GO:0140459	response to Gram-positive bacterium	BP	2	2	0.0124595	0.322736
GO:0034516	response to vitamin B6	BP	2	2	0.0124595	0.322736
GO:0034758	positive regulation of iron ion transport	BP	2	2	0.0124595	0.322736
GO:0034761	positive regulation of iron ion transmembrane transport	BP	2	2	0.0124595	0.322736
GO:0150064	vertebrate eye-specific patterning	BP	2	2	0.0124595	0.322736
GO:0140889	DNA replication-dependent chromatin disassembly	BP	2	2	0.0124595	0.322736
GO:0036228	protein localization to nuclear inner membrane	BP	2	2	0.0124595	0.322736
GO:0045016	mitochondrial magnesium ion transmembrane transport	BP	2	2	0.0124595	0.322736
GO:0019413	acetate biosynthetic process	BP	2	2	0.0124595	0.322736
GO:0019427	acetyl-CoA biosynthetic process from acetate	BP	2	2	0.0124595	0.322736
GO:0019542	propionate biosynthetic process	BP	2	2	0.0124595	0.322736
GO:0019264	glycine biosynthetic process from serine	BP	2	2	0.0124595	0.322736
GO:0043366	beta selection	BP	2	2	0.0124595	0.322736
GO:1904815	negative regulation of protein localization to chromosome, telomeric region	BP	2	2	0.0124595	0.322736
GO:0034346	positive regulation of type III interferon production	BP	2	2	0.0124595	0.322736
GO:0031510	SUMO activating enzyme complex	CC	2	2	0.0124595	0.322736
GO:0016939	kinesin II complex	CC	2	2	0.0124595	0.322736
GO:0120513	2-(3-amino-3-carboxypropyl)histidine synthase complex	CC	2	2	0.0124595	0.322736
GO:0045025	mitochondrial degradosome	CC	2	2	0.0124595	0.322736
GO:0019948	SUMO activating enzyme activity	MF	2	2	0.0124595	0.322736
GO:0004185	serine-type carboxypeptidase activity	MF	2	2	0.0124595	0.322736
GO:0090560	2-(3-amino-3-carboxypropyl)histidine synthase activity	MF	2	2	0.0124595	0.322736
GO:0000285	1-phosphatidylinositol-3-phosphate 5-kinase activity	MF	2	2	0.0124595	0.322736
GO:0052810	1-phosphatidylinositol-5-kinase activity	MF	2	2	0.0124595	0.322736
GO:0140684	histone H3K9me2/H3K9me3 demethylase activity	MF	2	2	0.0124595	0.322736
GO:0015086	cadmium ion transmembrane transporter activity	MF	2	2	0.0124595	0.322736
GO:0140431	DNA-(abasic site) binding	MF	2	2	0.0124595	0.322736
GO:0004906	type II interferon receptor activity	MF	2	2	0.0124595	0.322736
GO:0005151	interleukin-1, type II receptor binding	MF	2	2	0.0124595	0.322736
GO:0004920	interleukin-10 receptor activity	MF	2	2	0.0124595	0.322736
GO:0016286	small conductance calcium-activated potassium channel activity	MF	2	2	0.0124595	0.322736
GO:0003987	acetate-CoA ligase activity	MF	2	2	0.0124595	0.322736
GO:0031955	short-chain fatty acid-CoA ligase activity	MF	2	2	0.0124595	0.322736
GO:0050218	propionate-CoA ligase activity	MF	2	2	0.0124595	0.322736
GO:0061749	forked DNA-dependent helicase activity	MF	2	2	0.0124595	0.322736
GO:0061849	telomeric G-quadruplex DNA binding	MF	2	2	0.0124595	0.322736
GO:0004372	glycine hydroxymethyltransferase activity	MF	2	2	0.0124595	0.322736
GO:0072570	ADP-D-ribose binding	MF	2	2	0.0124595	0.322736
GO:0017159	pantetheine hydrolase activity	MF	2	2	0.0124595	0.322736
GO:0051702	biological process involved in interaction with symbiont	BP	99	19	0.012599	0.325507
GO:0046854	phosphatidylinositol phosphate biosynthetic process	BP	35	9	0.0126135	0.325507
GO:0030834	regulation of actin filament depolymerization	BP	35	9	0.0126135	0.325507
GO:0005975	carbohydrate metabolic process	BP	396	59	0.0126997	0.327104
GO:0009896	positive regulation of catabolic process	BP	365	55	0.0127069	0.327104
GO:0006949	syncytium formation	BP	47	11	0.0127234	0.327124
GO:0003678	DNA helicase activity	MF	41	10	0.0128398	0.329708
GO:0031901	early endosome membrane	CC	141	25	0.0128753	0.33021
GO:1903432	regulation of TORC1 signaling	BP	66	14	0.0129229	0.331024
GO:0042770	signal transduction in response to DNA damage	BP	134	24	0.0129638	0.331661
GO:0140030	modification-dependent protein binding	MF	127	23	0.0130096	0.332425
GO:0030163	protein catabolic process	BP	723	100	0.0132486	0.338116
GO:0003697	single-stranded DNA binding	MF	86	17	0.0133172	0.339451
GO:0016197	endosomal transport	BP	192	32	0.0133365	0.339524
GO:1902532	negative regulation of intracellular signal transduction	BP	444	65	0.0134045	0.340837
GO:0071222	cellular response to lipopolysaccharide	BP	163	28	0.0134421	0.341376
GO:0031252	cell leading edge	CC	297	46	0.0134803	0.341929
GO:0016604	nuclear body	CC	587	83	0.0136149	0.344922
GO:0042267	natural killer cell mediated cytotoxicity	BP	60	13	0.0136705	0.345907
GO:0008170	N-methyltransferase activity	MF	73	15	0.0137494	0.347482
GO:0043254	regulation of protein-containing complex assembly	BP	305	47	0.0137668	0.347499
GO:0016064	immunoglobulin mediated immune response	BP	100	19	0.0139748	0.352172
GO:0050920	regulation of chemotaxis	BP	142	25	0.0140197	0.352172
GO:0018108	peptidyl-tyrosine phosphorylation	BP	142	25	0.0140197	0.352172
GO:0018212	peptidyl-tyrosine modification	BP	142	25	0.0140197	0.352172
GO:0140375	immune receptor activity	MF	114	21	0.014246	0.357423
GO:0072384	organelle transport along microtubule	BP	54	12	0.0143442	0.359021
GO:0003727	single-stranded RNA binding	MF	54	12	0.0143442	0.359021
GO:0051016	barbed-end actin filament capping	BP	19	6	0.0144347	0.360418
GO:0051019	mitogen-activated protein kinase binding	MF	19	6	0.0144347	0.360418
GO:0003682	chromatin binding	MF	391	58	0.0145672	0.363289
GO:0016242	negative regulation of macroautophagy	BP	30	8	0.0146557	0.364619
GO:0004532	RNA exonuclease activity	MF	30	8	0.0146557	0.364619
GO:0070161	anchoring junction	CC	581	82	0.0147465	0.36644
GO:0072594	establishment of protein localization to organelle	BP	314	48	0.0148327	0.368141
GO:1903305	regulation of regulated secretory pathway	BP	87	17	0.014881	0.368901
GO:0031503	protein-containing complex localization	BP	150	26	0.0150351	0.372277
GO:0055037	recycling endosome	CC	136	24	0.0154179	0.3813
GO:0008286	insulin receptor signaling pathway	BP	74	15	0.0155176	0.383307
GO:0008757	S-adenosylmethionine-dependent methyltransferase activity	MF	122	22	0.0156306	0.385164
GO:0002312	B cell activation involved in immune response	BP	61	13	0.0156483	0.385164
GO:2000142	regulation of DNA-templated transcription initiation	BP	61	13	0.0156483	0.385164
GO:0043122	regulation of canonical NF-kappaB signal transduction	BP	224	36	0.015695	0.385856
GO:0090150	establishment of protein localization to membrane	BP	187	31	0.0157802	0.387491
GO:0031331	positive regulation of cellular catabolic process	BP	158	27	0.016008	0.391697
GO:0044024	histone H2AS1 kinase activity	MF	158	27	0.016008	0.391697
GO:0140995	histone H2A kinase activity	MF	158	27	0.016008	0.391697
GO:0001906	cell killing	BP	202	33	0.0160413	0.392048
GO:0006310	DNA recombination	BP	217	35	0.0161805	0.394987
GO:0042981	regulation of apoptotic process	BP	999	133	0.0162451	0.396099
GO:0061512	protein localization to cilium	BP	55	12	0.0165368	0.402739
GO:0018205	peptidyl-lysine modification	BP	88	17	0.0165842	0.40342
GO:0043067	regulation of programmed cell death	BP	1033	137	0.0167128	0.406073
GO:0002825	regulation of T-helper 1 type immune response	BP	25	7	0.0167779	0.407177
GO:0009267	cellular response to starvation	BP	130	23	0.0169587	0.410607
GO:0003714	transcription corepressor activity	MF	130	23	0.0169587	0.410607
GO:0065004	protein-DNA complex assembly	BP	123	22	0.0170914	0.413337
GO:0002705	positive regulation of leukocyte mediated immunity	BP	116	21	0.0171639	0.414185
GO:0030055	cell-substrate junction	CC	286	44	0.0171663	0.414185
GO:0031122	cytoplasmic microtubule organization	BP	49	11	0.0173138	0.417259
GO:0034502	protein localization to chromosome	BP	75	15	0.0174558	0.420192
GO:0006302	double-strand break repair	BP	211	34	0.0178105	0.427874
GO:0097581	lamellipodium organization	BP	62	13	0.0178367	0.427874
GO:0031343	positive regulation of cell killing	BP	62	13	0.0178367	0.427874
GO:0036230	granulocyte activation	BP	43	10	0.0178925	0.428719
GO:0017111	ribonucleoside triphosphate phosphatase activity	MF	506	72	0.0179429	0.429276
GO:0002286	T cell activation involved in immune response	BP	82	16	0.0180325	0.429276
GO:0060271	cilium assembly	BP	264	41	0.0180549	0.429276
GO:0040011	locomotion	BP	838	113	0.018104	0.429276
GO:0002715	regulation of natural killer cell mediated immunity	BP	37	9	0.0181431	0.429276
GO:0006479	protein methylation	BP	37	9	0.0181431	0.429276
GO:0008213	protein alkylation	BP	37	9	0.0181431	0.429276
GO:1903307	positive regulation of regulated secretory pathway	BP	37	9	0.0181431	0.429276
GO:0042119	neutrophil activation	BP	37	9	0.0181431	0.429276
GO:0000791	euchromatin	CC	37	9	0.0181431	0.429276
GO:0008408	3'-5' exonuclease activity	MF	37	9	0.0181431	0.429276
GO:0046632	alpha-beta T cell differentiation	BP	89	17	0.0184345	0.429609
GO:1905368	peptidase complex	CC	89	17	0.0184345	0.429609
GO:0071706	tumor necrosis factor superfamily cytokine production	BP	131	23	0.0184666	0.429609
GO:1903555	regulation of tumor necrosis factor superfamily cytokine production	BP	131	23	0.0184666	0.429609
GO:0046474	glycerophospholipid biosynthetic process	BP	131	23	0.0184666	0.429609
GO:0071621	granulocyte chemotaxis	BP	96	18	0.0186892	0.429609
GO:0072672	neutrophil extravasation	BP	10	4	0.0186928	0.429609
GO:0002566	somatic diversification of immune receptors via somatic mutation	BP	10	4	0.0186928	0.429609
GO:1904177	regulation of adipose tissue development	BP	10	4	0.0186928	0.429609
GO:0008063	Toll signaling pathway	BP	10	4	0.0186928	0.429609
GO:0051299	centrosome separation	BP	10	4	0.0186928	0.429609
GO:0032342	aldosterone biosynthetic process	BP	10	4	0.0186928	0.429609
GO:0090030	regulation of steroid hormone biosynthetic process	BP	10	4	0.0186928	0.429609
GO:0035933	glucocorticoid secretion	BP	10	4	0.0186928	0.429609
GO:0034650	cortisol metabolic process	BP	10	4	0.0186928	0.429609
GO:0019908	nuclear cyclin-dependent protein kinase holoenzyme complex	CC	10	4	0.0186928	0.429609
GO:0097504	Gemini of coiled bodies	CC	10	4	0.0186928	0.429609
GO:0001931	uropod	CC	10	4	0.0186928	0.429609
GO:0031254	cell trailing edge	CC	10	4	0.0186928	0.429609
GO:0008330	protein tyrosine/threonine phosphatase activity	MF	10	4	0.0186928	0.429609
GO:0033550	MAP kinase tyrosine phosphatase activity	MF	10	4	0.0186928	0.429609
GO:0045116	protein neddylation	BP	20	6	0.0187155	0.429609
GO:0060142	regulation of syncytium formation by plasma membrane fusion	BP	20	6	0.0187155	0.429609
GO:0042531	positive regulation of tyrosine phosphorylation of STAT protein	BP	20	6	0.0187155	0.429609
GO:0032727	positive regulation of interferon-alpha production	BP	20	6	0.0187155	0.429609
GO:0019706	protein-cysteine S-palmitoyltransferase activity	MF	20	6	0.0187155	0.429609
GO:0019707	protein-cysteine S-acyltransferase activity	MF	20	6	0.0187155	0.429609
GO:1990830	cellular response to leukemia inhibitory factor	BP	69	14	0.0188338	0.43137
GO:0005976	polysaccharide metabolic process	BP	69	14	0.0188338	0.43137
GO:0000139	Golgi membrane	CC	476	68	0.0193677	0.44311
GO:0038202	TORC1 signaling	BP	76	15	0.0195738	0.446841
GO:0006661	phosphatidylinositol biosynthetic process	BP	76	15	0.0195738	0.446841
GO:0032271	regulation of protein polymerization	BP	139	24	0.0197745	0.44961
GO:0019637	organophosphate metabolic process	BP	710	97	0.0197798	0.44961
GO:0050862	positive regulation of T cell receptor signaling pathway	BP	15	5	0.0198466	0.44961
GO:0043923	positive regulation by host of viral transcription	BP	15	5	0.0198466	0.44961
GO:2000434	regulation of protein neddylation	BP	15	5	0.0198466	0.44961
GO:0046339	diacylglycerol metabolic process	BP	15	5	0.0198466	0.44961
GO:0006700	C21-steroid hormone biosynthetic process	BP	15	5	0.0198466	0.44961
GO:0002820	negative regulation of adaptive immune response	BP	50	11	0.0200246	0.452165
GO:0006383	transcription by RNA polymerase III	BP	50	11	0.0200246	0.452165
GO:0015030	Cajal body	CC	50	11	0.0200246	0.452165
GO:0071824	protein-DNA complex organization	BP	132	23	0.0200774	0.452864
GO:0005783	endoplasmic reticulum	CC	1449	186	0.0201142	0.453202
GO:0002228	natural killer cell mediated immunity	BP	63	13	0.0202483	0.45573
GO:0051168	nuclear export	BP	118	21	0.0205298	0.459308
GO:0045017	glycerolipid biosynthetic process	BP	154	26	0.0205772	0.459308
GO:0016755	aminoacyltransferase activity	MF	328	49	0.0206553	0.459308
GO:0004386	helicase activity	MF	104	19	0.0206952	0.459308
GO:0046326	positive regulation of D-glucose import	BP	26	7	0.0208029	0.459308
GO:1902624	positive regulation of neutrophil migration	BP	26	7	0.0208029	0.459308
GO:0014044	Schwann cell development	BP	26	7	0.0208029	0.459308
GO:0006359	regulation of transcription by RNA polymerase III	BP	26	7	0.0208029	0.459308
GO:0002474	antigen processing and presentation of peptide antigen via MHC class I	BP	26	7	0.0208029	0.459308
GO:0070273	phosphatidylinositol-4-phosphate binding	MF	26	7	0.0208029	0.459308
GO:0001046	core promoter sequence-specific DNA binding	MF	26	7	0.0208029	0.459308
GO:0006278	RNA-templated DNA biosynthetic process	BP	44	10	0.0209067	0.459308
GO:0016445	somatic diversification of immunoglobulins	BP	44	10	0.0209067	0.459308
GO:0000768	syncytium formation by plasma membrane fusion	BP	44	10	0.0209067	0.459308
GO:0140253	cell-cell fusion	BP	44	10	0.0209067	0.459308
GO:0019083	viral transcription	BP	44	10	0.0209067	0.459308
GO:0050793	regulation of developmental process	BP	1611	205	0.020943	0.459308
GO:0051098	regulation of binding	BP	147	25	0.0210142	0.459308
GO:1990823	response to leukemia inhibitory factor	BP	70	14	0.0212002	0.459308
GO:0010008	endosome membrane	CC	399	58	0.0212621	0.459308
GO:0016829	lyase activity	MF	140	24	0.0214229	0.459308
GO:0000957	mitochondrial RNA catabolic process	BP	6	3	0.0214244	0.459308
GO:0021612	facial nerve structural organization	BP	6	3	0.0214244	0.459308
GO:0006651	diacylglycerol biosynthetic process	BP	6	3	0.0214244	0.459308
GO:0090716	adaptive immune memory response	BP	6	3	0.0214244	0.459308
GO:0048549	positive regulation of pinocytosis	BP	6	3	0.0214244	0.459308
GO:0060242	contact inhibition	BP	6	3	0.0214244	0.459308
GO:0060245	detection of cell density	BP	6	3	0.0214244	0.459308
GO:0032201	telomere maintenance via semi-conservative replication	BP	6	3	0.0214244	0.459308
GO:0042796	snRNA transcription by RNA polymerase III	BP	6	3	0.0214244	0.459308
GO:0061820	telomeric D-loop disassembly	BP	6	3	0.0214244	0.459308
GO:0006824	cobalt ion transport	BP	6	3	0.0214244	0.459308
GO:2000064	regulation of cortisol biosynthetic process	BP	6	3	0.0214244	0.459308
GO:0022614	membrane to membrane docking	BP	6	3	0.0214244	0.459308
GO:0070578	RISC-loading complex	CC	6	3	0.0214244	0.459308
GO:0042824	MHC class I peptide loading complex	CC	6	3	0.0214244	0.459308
GO:0098895	postsynaptic endosome membrane	CC	6	3	0.0214244	0.459308
GO:0001162	RNA polymerase II intronic transcription regulatory region sequence-specific DNA binding	MF	6	3	0.0214244	0.459308
GO:0005049	nuclear export signal receptor activity	MF	6	3	0.0214244	0.459308
GO:0097677	STAT family protein binding	MF	6	3	0.0214244	0.459308
GO:0070004	cysteine-type exopeptidase activity	MF	6	3	0.0214244	0.459308
GO:0140439	protein-cysteine S-stearoyltransferase activity	MF	6	3	0.0214244	0.459308
GO:0032454	histone H3K9 demethylase activity	MF	6	3	0.0214244	0.459308
GO:0140945	histone H3K4 monomethyltransferase activity	MF	6	3	0.0214244	0.459308
GO:0031996	thioesterase binding	MF	6	3	0.0214244	0.459308
GO:0071532	ankyrin repeat binding	MF	6	3	0.0214244	0.459308
GO:0099518	vesicle cytoskeletal trafficking	BP	38	9	0.0214864	0.45969
GO:0016073	snRNA metabolic process	BP	38	9	0.0214864	0.45969
GO:0014037	Schwann cell differentiation	BP	32	8	0.0215589	0.460037
GO:0098927	vesicle-mediated transport between endosomal compartments	BP	32	8	0.0215589	0.460037
GO:0046903	secretion	BP	680	93	0.0215912	0.460037
GO:0006259	DNA metabolic process	BP	680	93	0.0215912	0.460037
GO:0002294	CD4-positive, alpha-beta T cell differentiation involved in immune response	BP	57	12	0.0216665	0.460696
GO:0003684	damaged DNA binding	MF	57	12	0.0216665	0.460696
GO:0004842	ubiquitin-protein transferase activity	MF	298	45	0.0217221	0.461406
GO:0032640	tumor necrosis factor production	BP	126	22	0.0221229	0.468961
GO:0032680	regulation of tumor necrosis factor production	BP	126	22	0.0221229	0.468961
GO:0098687	chromosomal region	CC	260	40	0.0222336	0.470826
GO:0032386	regulation of intracellular transport	BP	192	31	0.0222723	0.471167
GO:0007265	Ras protein signal transduction	BP	84	16	0.0223373	0.472059
GO:0030183	B cell differentiation	BP	98	18	0.0227222	0.47922
GO:0050852	T cell receptor signaling pathway	BP	98	18	0.0227222	0.47922
GO:0045069	regulation of viral genome replication	BP	64	13	0.022896	0.481418
GO:0031248	protein acetyltransferase complex	CC	64	13	0.022896	0.481418
GO:0008276	protein methyltransferase activity	MF	64	13	0.022896	0.481418
GO:0051056	regulation of small GTPase mediated signal transduction	BP	185	30	0.0229547	0.482164
GO:0005770	late endosome	CC	215	34	0.0230006	0.482641
GO:0032880	regulation of protein localization	BP	625	86	0.0230253	0.482672
GO:0002695	negative regulation of leukocyte activation	BP	134	23	0.0236256	0.49268
GO:0034504	protein localization to nucleus	BP	223	35	0.0236399	0.49268
GO:0032587	ruffle membrane	CC	71	14	0.023783	0.49268
GO:0051642	centrosome localization	BP	21	6	0.0237873	0.49268
GO:0061842	microtubule organizing center localization	BP	21	6	0.0237873	0.49268
GO:0001835	blastocyst hatching	BP	21	6	0.0237873	0.49268
GO:0035188	hatching	BP	21	6	0.0237873	0.49268
GO:0071684	organism emergence from protective structure	BP	21	6	0.0237873	0.49268
GO:0071459	protein localization to chromosome, centromeric region	BP	21	6	0.0237873	0.49268
GO:0002438	acute inflammatory response to antigenic stimulus	BP	21	6	0.0237873	0.49268
GO:0036336	dendritic cell migration	BP	21	6	0.0237873	0.49268
GO:0018345	protein palmitoylation	BP	21	6	0.0237873	0.49268
GO:0008154	actin polymerization or depolymerization	BP	127	22	0.0240324	0.497259
GO:0003924	GTPase activity	MF	231	36	0.0242395	0.501047
GO:0043124	negative regulation of canonical NF-kappaB signal transduction	BP	45	10	0.024274	0.501261
GO:0120036	plasma membrane bounded cell projection organization	BP	1038	136	0.0244121	0.503611
GO:0051258	protein polymerization	BP	201	32	0.0245793	0.506558
GO:0045921	positive regulation of exocytosis	BP	58	12	0.0246332	0.506663
GO:0000123	histone acetyltransferase complex	CC	58	12	0.0246332	0.506663
GO:0000723	telomere maintenance	BP	106	19	0.0248729	0.510583
GO:0042552	myelination	BP	106	19	0.0248729	0.510583
GO:0019079	viral genome replication	BP	92	17	0.024944	0.511537
GO:0004713	protein tyrosine kinase activity	MF	99	18	0.0249718	0.511602
GO:0140894	endolysosomal toll-like receptor signaling pathway	BP	39	9	0.0252499	0.51628
GO:0000786	nucleosome	CC	39	9	0.0252499	0.51628
GO:0007260	tyrosine phosphorylation of STAT protein	BP	27	7	0.0254525	0.518383
GO:0009595	detection of biotic stimulus	BP	27	7	0.0254525	0.518383
GO:0051693	actin filament capping	BP	27	7	0.0254525	0.518383
GO:0032467	positive regulation of cytokinesis	BP	27	7	0.0254525	0.518383
GO:1902622	regulation of neutrophil migration	BP	33	8	0.0257551	0.520609
GO:0016601	Rac protein signal transduction	BP	33	8	0.0257551	0.520609
GO:0042181	ketone biosynthetic process	BP	33	8	0.0257551	0.520609
GO:0042554	superoxide anion generation	BP	33	8	0.0257551	0.520609
GO:0030520	estrogen receptor signaling pathway	BP	33	8	0.0257551	0.520609
GO:0005871	kinesin complex	CC	33	8	0.0257551	0.520609
GO:0061980	regulatory RNA binding	MF	33	8	0.0257551	0.520609
GO:0043632	modification-dependent macromolecule catabolic process	BP	443	63	0.0257623	0.520609
GO:1902493	acetyltransferase complex	CC	65	13	0.025792	0.520703
GO:0006898	receptor-mediated endocytosis	BP	172	28	0.026071	0.521247
GO:0032878	regulation of establishment or maintenance of cell polarity	BP	16	5	0.026273	0.521247
GO:0033233	regulation of protein sumoylation	BP	16	5	0.026273	0.521247
GO:0071243	cellular response to arsenic-containing substance	BP	16	5	0.026273	0.521247
GO:1900151	regulation of nuclear-transcribed mRNA catabolic process, deadenylation-dependent decay	BP	16	5	0.026273	0.521247
GO:0036158	outer dynein arm assembly	BP	16	5	0.026273	0.521247
GO:0000178	exosome (RNase complex)	CC	16	5	0.026273	0.521247
GO:0042594	response to starvation	BP	150	25	0.0263639	0.521247
GO:0016741	transferase activity, transferring one-carbon groups	MF	150	25	0.0263639	0.521247
GO:2000144	positive regulation of DNA-templated transcription initiation	BP	52	11	0.026365	0.521247
GO:0007155	cell adhesion	BP	991	130	0.0264471	0.521247
GO:0003730	mRNA 3'-UTR binding	MF	72	14	0.026593	0.521247
GO:0032943	mononuclear cell proliferation	BP	225	35	0.0266532	0.521247
GO:0046348	amino sugar catabolic process	BP	11	4	0.0268226	0.521247
GO:0034342	response to type III interferon	BP	11	4	0.0268226	0.521247
GO:0034393	positive regulation of smooth muscle cell apoptotic process	BP	11	4	0.0268226	0.521247
GO:0042983	amyloid precursor protein biosynthetic process	BP	11	4	0.0268226	0.521247
GO:0042984	regulation of amyloid precursor protein biosynthetic process	BP	11	4	0.0268226	0.521247
GO:0098734	macromolecule depalmitoylation	BP	11	4	0.0268226	0.521247
GO:0060623	regulation of chromosome condensation	BP	11	4	0.0268226	0.521247
GO:1902931	negative regulation of alcohol biosynthetic process	BP	11	4	0.0268226	0.521247
GO:0060546	negative regulation of necroptotic process	BP	11	4	0.0268226	0.521247
GO:0060670	branching involved in labyrinthine layer morphogenesis	BP	11	4	0.0268226	0.521247
GO:0072683	T cell extravasation	BP	11	4	0.0268226	0.521247
GO:0032621	interleukin-18 production	BP	11	4	0.0268226	0.521247
GO:0032661	regulation of interleukin-18 production	BP	11	4	0.0268226	0.521247
GO:0006705	mineralocorticoid biosynthetic process	BP	11	4	0.0268226	0.521247
GO:0032341	aldosterone metabolic process	BP	11	4	0.0268226	0.521247
GO:0099638	endosome to plasma membrane protein transport	BP	11	4	0.0268226	0.521247
GO:0033276	transcription factor TFTC complex	CC	11	4	0.0268226	0.521247
GO:0042809	nuclear vitamin D receptor binding	MF	11	4	0.0268226	0.521247
GO:0017154	semaphorin receptor activity	MF	11	4	0.0268226	0.521247
GO:0008474	palmitoyl-(protein) hydrolase activity	MF	11	4	0.0268226	0.521247
GO:0098599	palmitoyl hydrolase activity	MF	11	4	0.0268226	0.521247
GO:0017017	MAP kinase tyrosine/serine/threonine phosphatase activity	MF	11	4	0.0268226	0.521247
GO:0140713	histone chaperone activity	MF	11	4	0.0268226	0.521247
GO:0019763	immunoglobulin receptor activity	MF	11	4	0.0268226	0.521247
GO:0000900	mRNA regulatory element binding translation repressor activity	MF	11	4	0.0268226	0.521247
GO:0106018	phosphatidylinositol-3,5-bisphosphate phosphatase activity	MF	11	4	0.0268226	0.521247
GO:0008373	sialyltransferase activity	MF	11	4	0.0268226	0.521247
GO:0007272	ensheathment of neurons	BP	107	19	0.0271877	0.527356
GO:0008366	axon ensheathment	BP	107	19	0.0271877	0.527356
GO:1903313	positive regulation of mRNA metabolic process	BP	93	17	0.0274587	0.532115
GO:0022406	membrane docking	BP	59	12	0.0278867	0.539905
GO:0032922	circadian regulation of gene expression	BP	46	10	0.0280147	0.540871
GO:0010660	regulation of muscle cell apoptotic process	BP	46	10	0.0280147	0.540871
GO:0051287	NAD binding	MF	46	10	0.0280147	0.540871
GO:0072331	signal transduction by p53 class mediator	BP	129	22	0.0282281	0.544485
GO:0009895	negative regulation of catabolic process	BP	249	38	0.0283383	0.546104
GO:0048468	cell development	BP	1897	237	0.0283804	0.546408
GO:0050863	regulation of T cell activation	BP	280	42	0.0285498	0.549161
GO:0061024	membrane organization	BP	542	75	0.0286583	0.550737
GO:0030030	cell projection organization	BP	1069	139	0.0287119	0.551259
GO:0044403	biological process involved in symbiotic interaction	BP	234	36	0.0288693	0.553768
GO:0042100	B cell proliferation	BP	66	13	0.0289486	0.554777
GO:0045893	positive regulation of DNA-templated transcription	BP	1128	146	0.0290755	0.556695
GO:0016447	somatic recombination of immunoglobulin gene segments	BP	40	9	0.0294573	0.559926
GO:0006826	iron ion transport	BP	40	9	0.0294573	0.559926
GO:0034198	cellular response to amino acid starvation	BP	40	9	0.0294573	0.559926
GO:0070534	protein K63-linked ubiquitination	BP	40	9	0.0294573	0.559926
GO:0140313	molecular sequestering activity	MF	40	9	0.0294573	0.559926
GO:0016796	exonuclease activity, active with either ribo- or deoxyribonucleic acids and producing 5'-phosphomonoesters	MF	40	9	0.0294573	0.559926
GO:0071674	mononuclear cell migration	BP	159	26	0.0296189	0.559926
GO:0007229	integrin-mediated signaling pathway	BP	73	14	0.0296407	0.559926
GO:0050764	regulation of phagocytosis	BP	73	14	0.0296407	0.559926
GO:0005903	brush border	CC	73	14	0.0296407	0.559926
GO:0031970	organelle envelope lumen	CC	73	14	0.0296407	0.559926
GO:0019783	ubiquitin-like protein peptidase activity	MF	73	14	0.0296407	0.559926
GO:1903037	regulation of leukocyte cell-cell adhesion	BP	273	41	0.0296859	0.559926
GO:0016180	snRNA processing	BP	22	6	0.0297025	0.559926
GO:0071782	endoplasmic reticulum tubular network	CC	22	6	0.0297025	0.559926
GO:0080008	Cul4-RING E3 ubiquitin ligase complex	CC	22	6	0.0297025	0.559926
GO:0016831	carboxy-lyase activity	MF	22	6	0.0297025	0.559926
GO:1902680	positive regulation of RNA biosynthetic process	BP	1129	146	0.029832	0.561859
GO:0010639	negative regulation of organelle organization	BP	250	38	0.0299455	0.563486
GO:0046323	D-glucose import	BP	53	11	0.0300278	0.564162
GO:0034451	centriolar satellite	CC	80	15	0.0300358	0.564162
GO:0071887	leukocyte apoptotic process	BP	94	17	0.0301582	0.565833
GO:0090407	organophosphate biosynthetic process	BP	399	57	0.0301792	0.565833
GO:0006040	amino sugar metabolic process	BP	34	8	0.030488	0.570079
GO:0003925	G protein activity	MF	34	8	0.030488	0.570079
GO:0032266	phosphatidylinositol-3-phosphate binding	MF	34	8	0.030488	0.570079
GO:0006476	protein deacetylation	BP	28	7	0.0307648	0.573705
GO:0031279	regulation of cyclase activity	BP	28	7	0.0307648	0.573705
GO:0016896	RNA exonuclease activity, producing 5'-phosphomonoesters	MF	28	7	0.0307648	0.573705
GO:0000978	RNA polymerase II cis-regulatory region sequence-specific DNA binding	MF	765	102	0.0312565	0.575012
GO:1901879	regulation of protein depolymerization	BP	60	12	0.0314408	0.575012
GO:0010494	cytoplasmic stress granule	CC	60	12	0.0314408	0.575012
GO:0042592	homeostatic process	BP	1173	151	0.0314444	0.575012
GO:0002687	positive regulation of leukocyte migration	BP	116	20	0.0317736	0.575012
GO:0031667	response to nutrient levels	BP	345	50	0.0321425	0.575012
GO:1901224	positive regulation of non-canonical NF-kappaB signal transduction	BP	47	10	0.0321475	0.575012
GO:0042054	histone methyltransferase activity	MF	47	10	0.0321475	0.575012
GO:0051048	negative regulation of secretion	BP	109	19	0.0322995	0.575012
GO:0090316	positive regulation of intracellular protein transport	BP	67	13	0.0323773	0.575012
GO:0019897	extrinsic component of plasma membrane	CC	67	13	0.0323773	0.575012
GO:0002699	positive regulation of immune effector process	BP	198	31	0.032644	0.575012
GO:0000987	cis-regulatory region sequence-specific DNA binding	MF	783	104	0.0327251	0.575012
GO:0001650	fibrillar center	CC	102	18	0.0327333	0.575012
GO:0019955	cytokine binding	MF	102	18	0.0327333	0.575012
GO:1903561	extracellular vesicle	CC	1470	186	0.0327955	0.575012
GO:0004540	RNA nuclease activity	MF	74	14	0.0329361	0.575012
GO:0043414	macromolecule methylation	BP	95	17	0.0330495	0.575012
GO:0007266	Rho protein signal transduction	BP	81	15	0.0331952	0.575012
GO:0031507	heterochromatin formation	BP	88	16	0.0332166	0.575012
GO:0051049	regulation of transport	BP	1100	142	0.0334667	0.575012
GO:0043230	extracellular organelle	CC	1471	186	0.0335317	0.575012
GO:0065010	extracellular membrane-bounded organelle	CC	1471	186	0.0335317	0.575012
GO:0044092	negative regulation of molecular function	BP	498	69	0.0338355	0.575012
GO:0006907	pinocytosis	BP	17	5	0.0338868	0.575012
GO:0008045	motor neuron axon guidance	BP	17	5	0.0338868	0.575012
GO:0045945	positive regulation of transcription by RNA polymerase III	BP	17	5	0.0338868	0.575012
GO:0002834	regulation of response to tumor cell	BP	17	5	0.0338868	0.575012
GO:0002837	regulation of immune response to tumor cell	BP	17	5	0.0338868	0.575012
GO:0019082	viral protein processing	BP	17	5	0.0338868	0.575012
GO:0045342	MHC class II biosynthetic process	BP	17	5	0.0338868	0.575012
GO:0044827	modulation by host of viral genome replication	BP	17	5	0.0338868	0.575012
GO:0030215	semaphorin receptor binding	MF	17	5	0.0338868	0.575012
GO:0015095	magnesium ion transmembrane transporter activity	MF	17	5	0.0338868	0.575012
GO:0043548	phosphatidylinositol 3-kinase binding	MF	17	5	0.0338868	0.575012
GO:0032088	negative regulation of NF-kappaB transcription factor activity	BP	54	11	0.0340398	0.575012
GO:0070922	RISC complex assembly	BP	7	3	0.0344158	0.575012
GO:1904179	positive regulation of adipose tissue development	BP	7	3	0.0344158	0.575012
GO:0002855	regulation of natural killer cell mediated immune response to tumor cell	BP	7	3	0.0344158	0.575012
GO:0002857	positive regulation of natural killer cell mediated immune response to tumor cell	BP	7	3	0.0344158	0.575012
GO:0006549	isoleucine metabolic process	BP	7	3	0.0344158	0.575012
GO:0038180	nerve growth factor signaling pathway	BP	7	3	0.0344158	0.575012
GO:0001188	RNA polymerase I preinitiation complex assembly	BP	7	3	0.0344158	0.575012
GO:0060628	regulation of ER to Golgi vesicle-mediated transport	BP	7	3	0.0344158	0.575012
GO:0002887	negative regulation of myeloid leukocyte mediated immunity	BP	7	3	0.0344158	0.575012
GO:0033004	negative regulation of mast cell activation	BP	7	3	0.0344158	0.575012
GO:0034163	regulation of toll-like receptor 9 signaling pathway	BP	7	3	0.0344158	0.575012
GO:0044829	positive regulation by host of viral genome replication	BP	7	3	0.0344158	0.575012
GO:1902965	regulation of protein localization to early endosome	BP	7	3	0.0344158	0.575012
GO:1902966	positive regulation of protein localization to early endosome	BP	7	3	0.0344158	0.575012
GO:0010501	RNA secondary structure unwinding	BP	7	3	0.0344158	0.575012
GO:0098937	anterograde dendritic transport	BP	7	3	0.0344158	0.575012
GO:0006828	manganese ion transport	BP	7	3	0.0344158	0.575012
GO:0090657	telomeric loop disassembly	BP	7	3	0.0344158	0.575012
GO:0031946	regulation of glucocorticoid biosynthetic process	BP	7	3	0.0344158	0.575012
GO:0000965	mitochondrial RNA 3'-end processing	BP	7	3	0.0344158	0.575012
GO:1904814	regulation of protein localization to chromosome, telomeric region	BP	7	3	0.0344158	0.575012
GO:0150053	cerebellar climbing fiber to Purkinje cell synapse	CC	7	3	0.0344158	0.575012
GO:0036157	outer dynein arm	CC	7	3	0.0344158	0.575012
GO:0044352	pinosome	CC	7	3	0.0344158	0.575012
GO:0044354	macropinosome	CC	7	3	0.0344158	0.575012
GO:0005943	phosphatidylinositol 3-kinase complex, class IA	CC	7	3	0.0344158	0.575012
GO:0097651	phosphatidylinositol 3-kinase complex, class I	CC	7	3	0.0344158	0.575012
GO:0008641	ubiquitin-like modifier activating enzyme activity	MF	7	3	0.0344158	0.575012
GO:0140999	histone H3K4 trimethyltransferase activity	MF	7	3	0.0344158	0.575012
GO:0036312	phosphatidylinositol 3-kinase regulatory subunit binding	MF	7	3	0.0344158	0.575012
GO:0016175	superoxide-generating NAD(P)H oxidase activity	MF	7	3	0.0344158	0.575012
GO:0019107	myristoyltransferase activity	MF	7	3	0.0344158	0.575012
GO:0019864	IgG binding	MF	7	3	0.0344158	0.575012
GO:0003691	double-stranded telomeric DNA binding	MF	7	3	0.0344158	0.575012
GO:0000902	cell morphogenesis	BP	645	87	0.034577	0.575012
GO:0061549	sympathetic ganglion development	BP	3	2	0.0345992	0.575012
GO:1901166	neural crest cell migration involved in autonomic nervous system development	BP	3	2	0.0345992	0.575012
GO:0030043	actin filament fragmentation	BP	3	2	0.0345992	0.575012
GO:0009079	pyruvate family amino acid biosynthetic process	BP	3	2	0.0345992	0.575012
GO:0009099	L-valine biosynthetic process	BP	3	2	0.0345992	0.575012
GO:0043305	negative regulation of mast cell degranulation	BP	3	2	0.0345992	0.575012
GO:1901162	primary amino compound biosynthetic process	BP	3	2	0.0345992	0.575012
GO:0030322	stabilization of membrane potential	BP	3	2	0.0345992	0.575012
GO:0140300	serine import into mitochondrion	BP	3	2	0.0345992	0.575012
GO:0006435	threonyl-tRNA aminoacylation	BP	3	2	0.0345992	0.575012
GO:1902953	positive regulation of ER to Golgi vesicle-mediated transport	BP	3	2	0.0345992	0.575012
GO:2000812	regulation of barbed-end actin filament capping	BP	3	2	0.0345992	0.575012
GO:1903842	response to arsenite ion	BP	3	2	0.0345992	0.575012
GO:1903843	cellular response to arsenite ion	BP	3	2	0.0345992	0.575012
GO:1904582	positive regulation of intracellular mRNA localization	BP	3	2	0.0345992	0.575012
GO:0070236	negative regulation of activation-induced cell death of T cells	BP	3	2	0.0345992	0.575012
GO:0071963	establishment or maintenance of cell polarity regulating cell shape	BP	3	2	0.0345992	0.575012
GO:0010710	regulation of collagen catabolic process	BP	3	2	0.0345992	0.575012
GO:0045329	carnitine biosynthetic process	BP	3	2	0.0345992	0.575012
GO:0090677	reversible differentiation	BP	3	2	0.0345992	0.575012
GO:0002175	protein localization to paranode region of axon	BP	3	2	0.0345992	0.575012
GO:0040010	positive regulation of growth rate	BP	3	2	0.0345992	0.575012
GO:0002835	negative regulation of response to tumor cell	BP	3	2	0.0345992	0.575012
GO:0002838	negative regulation of immune response to tumor cell	BP	3	2	0.0345992	0.575012
GO:0002841	negative regulation of T cell mediated immune response to tumor cell	BP	3	2	0.0345992	0.575012
GO:1903895	negative regulation of IRE1-mediated unfolded protein response	BP	3	2	0.0345992	0.575012
GO:2000295	regulation of hydrogen peroxide catabolic process	BP	3	2	0.0345992	0.575012
GO:0001555	oocyte growth	BP	3	2	0.0345992	0.575012
GO:0000962	positive regulation of mitochondrial RNA catabolic process	BP	3	2	0.0345992	0.575012
GO:0001766	membrane raft polarization	BP	3	2	0.0345992	0.575012
GO:0090230	regulation of centromere complex assembly	BP	3	2	0.0345992	0.575012
GO:1904783	positive regulation of NMDA glutamate receptor activity	BP	3	2	0.0345992	0.575012
GO:0150062	complement-mediated synapse pruning	BP	3	2	0.0345992	0.575012
GO:0006083	acetate metabolic process	BP	3	2	0.0345992	0.575012
GO:0021828	gonadotrophin-releasing hormone neuronal migration to the hypothalamus	BP	3	2	0.0345992	0.575012
GO:0021856	hypothalamic tangential migration using cell-axon interactions	BP	3	2	0.0345992	0.575012
GO:0021849	neuroblast division in subventricular zone	BP	3	2	0.0345992	0.575012
GO:0090717	adaptive immune memory response involving T cells and B cells	BP	3	2	0.0345992	0.575012
GO:1990508	CKM complex	CC	3	2	0.0345992	0.575012
GO:0097427	microtubule bundle	CC	3	2	0.0345992	0.575012
GO:1990512	Cry-Per complex	CC	3	2	0.0345992	0.575012
GO:0097452	GAIT complex	CC	3	2	0.0345992	0.575012
GO:0098559	cytoplasmic side of early endosome membrane	CC	3	2	0.0345992	0.575012
GO:0044611	nuclear pore inner ring	CC	3	2	0.0345992	0.575012
GO:0035363	histone locus body	CC	3	2	0.0345992	0.575012
GO:0090651	apical cytoplasm	CC	3	2	0.0345992	0.575012
GO:0072557	IPAF inflammasome complex	CC	3	2	0.0345992	0.575012
GO:0000347	THO complex	CC	3	2	0.0345992	0.575012
GO:0000445	THO complex part of transcription export complex	CC	3	2	0.0345992	0.575012
GO:0004566	beta-glucuronidase activity	MF	3	2	0.0345992	0.575012
GO:0097100	supercoiled DNA binding	MF	3	2	0.0345992	0.575012
GO:0008859	exoribonuclease II activity	MF	3	2	0.0345992	0.575012
GO:0004829	threonine-tRNA ligase activity	MF	3	2	0.0345992	0.575012
GO:0003960	NADPH:quinone reductase activity	MF	3	2	0.0345992	0.575012
GO:0140936	histone H2B deubiquitinase activity	MF	3	2	0.0345992	0.575012
GO:0061821	telomeric D-loop binding	MF	3	2	0.0345992	0.575012
GO:1905773	8-hydroxy-2'-deoxyguanosine DNA binding	MF	3	2	0.0345992	0.575012
GO:0140955	histone H3K36 trimethyltransferase activity	MF	3	2	0.0345992	0.575012
GO:0062061	TAP complex binding	MF	3	2	0.0345992	0.575012
GO:0004844	uracil DNA N-glycosylase activity	MF	3	2	0.0345992	0.575012
GO:0097506	deaminated base DNA N-glycosylase activity	MF	3	2	0.0345992	0.575012
GO:0004904	interferon receptor activity	MF	3	2	0.0345992	0.575012
GO:0005153	interleukin-8 receptor binding	MF	3	2	0.0345992	0.575012
GO:0031685	adenosine receptor binding	MF	3	2	0.0345992	0.575012
GO:0004699	diacylglycerol-dependent, calcium-independent serine/threonine kinase activity	MF	3	2	0.0345992	0.575012
GO:0030217	T cell differentiation	BP	222	34	0.0348692	0.579034
GO:0070507	regulation of microtubule cytoskeleton organization	BP	110	19	0.0351082	0.582539
GO:0000977	RNA polymerase II transcription regulatory region sequence-specific DNA binding	MF	902	118	0.0356656	0.589094
GO:1902930	regulation of alcohol biosynthetic process	BP	35	8	0.0357842	0.589094
GO:0001774	microglial cell activation	BP	35	8	0.0357842	0.589094
GO:0007018	microtubule-based movement	BP	308	45	0.0358756	0.589094
GO:0006641	triglyceride metabolic process	BP	68	13	0.0360893	0.589094
GO:0045824	negative regulation of innate immune response	BP	68	13	0.0360893	0.589094
GO:0016482	cytosolic transport	BP	96	17	0.0361397	0.589094
GO:0019838	growth factor binding	MF	96	17	0.0361397	0.589094
GO:0060341	regulation of cellular localization	BP	704	94	0.0363267	0.589094
GO:0005776	autophagosome	CC	75	14	0.0364889	0.589094
GO:0090022	regulation of neutrophil chemotaxis	BP	23	6	0.0365044	0.589094
GO:0090630	activation of GTPase activity	BP	23	6	0.0365044	0.589094
GO:0030261	chromosome condensation	BP	23	6	0.0365044	0.589094
GO:0042509	regulation of tyrosine phosphorylation of STAT protein	BP	23	6	0.0365044	0.589094
GO:0033146	regulation of intracellular estrogen receptor signaling pathway	BP	23	6	0.0365044	0.589094
GO:0062098	regulation of programmed necrotic cell death	BP	23	6	0.0365044	0.589094
GO:0045684	positive regulation of epidermis development	BP	23	6	0.0365044	0.589094
GO:0043304	regulation of mast cell degranulation	BP	23	6	0.0365044	0.589094
GO:0032451	demethylase activity	MF	23	6	0.0365044	0.589094
GO:0043325	phosphatidylinositol-3,4-bisphosphate binding	MF	23	6	0.0365044	0.589094
GO:0043393	regulation of protein binding	BP	82	15	0.0365898	0.589094
GO:0002704	negative regulation of leukocyte mediated immunity	BP	48	10	0.0366899	0.589094
GO:0090043	regulation of tubulin deacetylation	BP	12	4	0.0367551	0.589094
GO:0046039	GTP metabolic process	BP	12	4	0.0367551	0.589094
GO:0030889	negative regulation of B cell proliferation	BP	12	4	0.0367551	0.589094
GO:2000738	positive regulation of stem cell differentiation	BP	12	4	0.0367551	0.589094
GO:2000786	positive regulation of autophagosome assembly	BP	12	4	0.0367551	0.589094
GO:0034134	toll-like receptor 2 signaling pathway	BP	12	4	0.0367551	0.589094
GO:0008212	mineralocorticoid metabolic process	BP	12	4	0.0367551	0.589094
GO:0006704	glucocorticoid biosynthetic process	BP	12	4	0.0367551	0.589094
GO:0001325	formation of extrachromosomal circular DNA	BP	12	4	0.0367551	0.589094
GO:0090656	t-circle formation	BP	12	4	0.0367551	0.589094
GO:0090737	telomere maintenance via telomere trimming	BP	12	4	0.0367551	0.589094
GO:0007194	negative regulation of adenylate cyclase activity	BP	12	4	0.0367551	0.589094
GO:0060396	growth hormone receptor signaling pathway	BP	12	4	0.0367551	0.589094
GO:0071378	cellular response to growth hormone stimulus	BP	12	4	0.0367551	0.589094
GO:0001518	voltage-gated sodium channel complex	CC	12	4	0.0367551	0.589094
GO:0000177	cytoplasmic exosome (RNase complex)	CC	12	4	0.0367551	0.589094
GO:0048027	mRNA 5'-UTR binding	MF	12	4	0.0367551	0.589094
GO:0002347	response to tumor cell	BP	29	7	0.0367727	0.589094
GO:0030835	negative regulation of actin filament depolymerization	BP	29	7	0.0367727	0.589094
GO:0008089	anterograde axonal transport	BP	29	7	0.0367727	0.589094
GO:0120178	steroid hormone biosynthetic process	BP	29	7	0.0367727	0.589094
GO:0045022	early endosome to late endosome transport	BP	29	7	0.0367727	0.589094
GO:1903706	regulation of hemopoiesis	BP	285	42	0.0367794	0.589094
GO:0061629	RNA polymerase II-specific DNA-binding transcription factor binding	MF	223	34	0.0368892	0.590398
GO:0005759	mitochondrial matrix	CC	364	52	0.0370058	0.591809
GO:0010498	proteasomal protein catabolic process	BP	396	56	0.0372121	0.594649
GO:0005126	cytokine receptor binding	MF	185	29	0.0372687	0.595011
GO:0051170	import into nucleus	BP	118	20	0.037292	0.595011
GO:0045619	regulation of lymphocyte differentiation	BP	155	25	0.0375267	0.597837
GO:0042277	peptide binding	MF	155	25	0.0375267	0.597837
GO:0043242	negative regulation of protein-containing complex disassembly	BP	55	11	0.0384156	0.610593
GO:0001912	positive regulation of leukocyte mediated cytotoxicity	BP	55	11	0.0384156	0.610593
GO:0046209	nitric oxide metabolic process	BP	55	11	0.0384156	0.610593
GO:0031669	cellular response to nutrient levels	BP	178	28	0.0386166	0.612905
GO:0070062	extracellular exosome	CC	1452	183	0.03862	0.612905
GO:0006511	ubiquitin-dependent protein catabolic process	BP	429	60	0.0386803	0.613393
GO:0050866	negative regulation of cell activation	BP	148	24	0.0387251	0.613634
GO:0008134	transcription factor binding	MF	397	56	0.0387784	0.614011
GO:0016788	hydrolase activity, acting on ester bonds	MF	518	71	0.038908	0.615595
GO:0007004	telomere maintenance via telomerase	BP	42	9	0.0392911	0.619297
GO:0046324	regulation of D-glucose import	BP	42	9	0.0392911	0.619297
GO:1990928	response to amino acid starvation	BP	42	9	0.0392911	0.619297
GO:0030170	pyridoxal phosphate binding	MF	42	9	0.0392911	0.619297
GO:0070279	vitamin B6 binding	MF	42	9	0.0392911	0.619297
GO:0051129	negative regulation of cellular component organization	BP	486	67	0.0395065	0.62222
GO:0033627	cell adhesion mediated by integrin	BP	69	13	0.0400951	0.629105
GO:0002690	positive regulation of leukocyte chemotaxis	BP	69	13	0.0400951	0.629105
GO:0031398	positive regulation of protein ubiquitination	BP	69	13	0.0400951	0.629105
GO:1905369	endopeptidase complex	CC	69	13	0.0400951	0.629105
GO:0101005	deubiquitinase activity	MF	69	13	0.0400951	0.629105
GO:0006638	neutral lipid metabolic process	BP	83	15	0.0402279	0.630237
GO:0006639	acylglycerol metabolic process	BP	83	15	0.0402279	0.630237
GO:0001910	regulation of leukocyte mediated cytotoxicity	BP	76	14	0.0403085	0.631024
GO:0046631	alpha-beta T cell activation	BP	134	22	0.0411298	0.643397
GO:0008088	axo-dendritic transport	BP	49	10	0.0416582	0.649355
GO:0008333	endosome to lysosome transport	BP	49	10	0.0416582	0.649355
GO:0010657	muscle cell apoptotic process	BP	49	10	0.0416582	0.649355
GO:0060760	positive regulation of response to cytokine stimulus	BP	49	10	0.0416582	0.649355
GO:0048010	vascular endothelial growth factor receptor signaling pathway	BP	36	8	0.041667	0.649355
GO:0019941	modification-dependent protein catabolic process	BP	439	61	0.0417369	0.649957
GO:0051251	positive regulation of lymphocyte activation	BP	241	36	0.0423259	0.658635
GO:0015693	magnesium ion transport	BP	18	5	0.0427336	0.662498
GO:0120255	olefinic compound biosynthetic process	BP	18	5	0.0427336	0.662498
GO:1900117	regulation of execution phase of apoptosis	BP	18	5	0.0427336	0.662498
GO:0045063	T-helper 1 cell differentiation	BP	18	5	0.0427336	0.662498
GO:0140142	nucleocytoplasmic carrier activity	MF	18	5	0.0427336	0.662498
GO:0070936	protein K48-linked ubiquitination	BP	56	11	0.0431683	0.668241
GO:0042093	T-helper cell differentiation	BP	56	11	0.0431683	0.668241
GO:1902991	regulation of amyloid precursor protein catabolic process	BP	30	7	0.0435039	0.671434
GO:0010828	positive regulation of D-glucose transmembrane transport	BP	30	7	0.0435039	0.671434
GO:0006513	protein monoubiquitination	BP	30	7	0.0435039	0.671434
GO:0000184	nuclear-transcribed mRNA catabolic process, nonsense-mediated decay	BP	30	7	0.0435039	0.671434
GO:0050868	negative regulation of T cell activation	BP	91	16	0.0436131	0.67212
GO:0019903	protein phosphatase binding	MF	91	16	0.0436131	0.67212
GO:0022407	regulation of cell-cell adhesion	BP	352	50	0.0437832	0.674241
GO:0033273	response to vitamin	BP	63	12	0.0440317	0.674582
GO:1902105	regulation of leukocyte differentiation	BP	234	35	0.0440595	0.674582
GO:0051668	localization within membrane	BP	489	67	0.0440674	0.674582
GO:0002832	negative regulation of response to biotic stimulus	BP	84	15	0.0441172	0.674582
GO:0021782	glial cell development	BP	84	15	0.0441172	0.674582
GO:0097191	extrinsic apoptotic signaling pathway	BP	165	26	0.0441423	0.674582
GO:0048863	stem cell differentiation	BP	165	26	0.0441423	0.674582
GO:0003382	epithelial cell morphogenesis	BP	24	6	0.0442274	0.674582
GO:0046685	response to arsenic-containing substance	BP	24	6	0.0442274	0.674582
GO:0050858	negative regulation of antigen receptor-mediated signaling pathway	BP	24	6	0.0442274	0.674582
GO:0090151	establishment of protein localization to mitochondrial membrane	BP	24	6	0.0442274	0.674582
GO:0018198	peptidyl-cysteine modification	BP	24	6	0.0442274	0.674582
GO:0016417	S-acyltransferase activity	MF	24	6	0.0442274	0.674582
GO:1990868	response to chemokine	BP	70	13	0.0444044	0.676288
GO:1990869	cellular response to chemokine	BP	70	13	0.0444044	0.676288
GO:0007584	response to nutrient	BP	113	19	0.0446122	0.678955
GO:0006611	protein export from nucleus	BP	43	9	0.0449554	0.683177
GO:0051293	establishment of spindle localization	BP	43	9	0.0449554	0.683177
GO:0033044	regulation of chromosome organization	BP	173	27	0.045309	0.688048
GO:0140297	DNA-binding transcription factor binding	MF	321	46	0.0453491	0.688154
GO:0120032	regulation of plasma membrane bounded cell projection assembly	BP	128	21	0.0455092	0.689065
GO:0031984	organelle subcompartment	CC	1062	136	0.0455258	0.689065
GO:0051259	protein complex oligomerization	BP	196	30	0.0455419	0.689065
GO:0034976	response to endoplasmic reticulum stress	BP	196	30	0.0455419	0.689065
GO:0008168	methyltransferase activity	MF	143	23	0.0458334	0.692971
GO:0046983	protein dimerization activity	MF	704	93	0.0466678	0.705074
GO:0005766	primary lysosome	CC	121	20	0.0468466	0.706747
GO:0042582	azurophil granule	CC	121	20	0.0468466	0.706747
GO:1903556	negative regulation of tumor necrosis factor superfamily cytokine production	BP	50	10	0.0470666	0.708522
GO:0035580	specific granule lumen	CC	50	10	0.0470666	0.708522
GO:0035064	methylated histone binding	MF	50	10	0.0470666	0.708522
GO:1990904	ribonucleoprotein complex	CC	475	65	0.0477619	0.714386
GO:0002696	positive regulation of leukocyte activation	BP	267	39	0.0481175	0.714386
GO:0030865	cortical cytoskeleton organization	BP	37	8	0.0481563	0.714386
GO:0002204	somatic recombination of immunoglobulin genes involved in immune response	BP	37	8	0.0481563	0.714386
GO:0002208	somatic diversification of immunoglobulins involved in immune response	BP	37	8	0.0481563	0.714386
GO:0045190	isotype switching	BP	37	8	0.0481563	0.714386
GO:0006497	protein lipidation	BP	37	8	0.0481563	0.714386
GO:1904115	axon cytoplasm	CC	37	8	0.0481563	0.714386
GO:0005875	microtubule associated complex	CC	114	19	0.0481569	0.714386
GO:0008234	cysteine-type peptidase activity	MF	114	19	0.0481569	0.714386
GO:0046634	regulation of alpha-beta T cell activation	BP	85	15	0.0482649	0.714386
GO:0032456	endocytic recycling	BP	57	11	0.0483101	0.714386
GO:0032729	positive regulation of type II interferon production	BP	57	11	0.0483101	0.714386
GO:2001057	reactive nitrogen species metabolic process	BP	57	11	0.0483101	0.714386
GO:0043517	positive regulation of DNA damage response, signal transduction by p53 class mediator	BP	13	4	0.0485221	0.714386
GO:1900102	negative regulation of endoplasmic reticulum unfolded protein response	BP	13	4	0.0485221	0.714386
GO:0014841	skeletal muscle satellite cell proliferation	BP	13	4	0.0485221	0.714386
GO:0090205	positive regulation of cholesterol metabolic process	BP	13	4	0.0485221	0.714386
GO:0000963	mitochondrial RNA processing	BP	13	4	0.0485221	0.714386
GO:0045348	positive regulation of MHC class II biosynthetic process	BP	13	4	0.0485221	0.714386
GO:0006071	glycerol metabolic process	BP	13	4	0.0485221	0.714386
GO:0045472	response to ether	BP	13	4	0.0485221	0.714386
GO:0010002	cardioblast differentiation	BP	13	4	0.0485221	0.714386
GO:0051580	regulation of neurotransmitter uptake	BP	13	4	0.0485221	0.714386
GO:0036092	phosphatidylinositol-3-phosphate biosynthetic process	BP	13	4	0.0485221	0.714386
GO:1900119	positive regulation of execution phase of apoptosis	BP	13	4	0.0485221	0.714386
GO:0031280	negative regulation of cyclase activity	BP	13	4	0.0485221	0.714386
GO:0070628	proteasome binding	MF	13	4	0.0485221	0.714386
GO:0045236	CXCR chemokine receptor binding	MF	13	4	0.0485221	0.714386
GO:0140036	ubiquitin-modified protein reader activity	MF	13	4	0.0485221	0.714386
GO:1990380	K48-linked deubiquitinase activity	MF	13	4	0.0485221	0.714386
GO:0051261	protein depolymerization	BP	78	14	0.0487818	0.717174
GO:0010507	negative regulation of autophagy	BP	64	12	0.0489092	0.717174
GO:0051781	positive regulation of cell division	BP	64	12	0.0489092	0.717174
GO:0004843	cysteine-type deubiquitinase activity	MF	64	12	0.0489092	0.717174
GO:2000106	regulation of leukocyte apoptotic process	BP	71	13	0.0490265	0.717174
GO:0000041	transition metal ion transport	BP	71	13	0.0490265	0.717174
GO:0048525	negative regulation of viral process	BP	71	13	0.0490265	0.717174
GO:0031348	negative regulation of defense response	BP	182	28	0.0491934	0.717174
GO:0035091	phosphatidylinositol binding	MF	182	28	0.0491934	0.717174
GO:0140352	export from cell	BP	648	86	0.0493159	0.717174
GO:0006367	transcription initiation at RNA polymerase II promoter	BP	107	18	0.0494219	0.717174
GO:0030522	intracellular receptor signaling pathway	BP	252	37	0.0497782	0.717174
GO:0002440	production of molecular mediator of immune response	BP	167	26	0.0499877	0.717174
GO:0055086	nucleobase-containing small molecule metabolic process	BP	452	62	0.0501583	0.717174
GO:0051302	regulation of cell division	BP	122	20	0.0503908	0.717174
GO:0002753	cytoplasmic pattern recognition receptor signaling pathway	BP	122	20	0.0503908	0.717174
GO:0070255	regulation of mucus secretion	BP	8	3	0.0505757	0.717174
GO:0033235	positive regulation of protein sumoylation	BP	8	3	0.0505757	0.717174
GO:1900153	positive regulation of nuclear-transcribed mRNA catabolic process, deadenylation-dependent decay	BP	8	3	0.0505757	0.717174
GO:1905634	regulation of protein localization to chromatin	BP	8	3	0.0505757	0.717174
GO:0021561	facial nerve development	BP	8	3	0.0505757	0.717174
GO:0021604	cranial nerve structural organization	BP	8	3	0.0505757	0.717174
GO:0021610	facial nerve morphogenesis	BP	8	3	0.0505757	0.717174
GO:0002084	protein depalmitoylation	BP	8	3	0.0505757	0.717174
GO:0002370	natural killer cell cytokine production	BP	8	3	0.0505757	0.717174
GO:0002423	natural killer cell mediated immune response to tumor cell	BP	8	3	0.0505757	0.717174
GO:0002727	regulation of natural killer cell cytokine production	BP	8	3	0.0505757	0.717174
GO:0002729	positive regulation of natural killer cell cytokine production	BP	8	3	0.0505757	0.717174
GO:0098969	neurotransmitter receptor transport to postsynaptic membrane	BP	8	3	0.0505757	0.717174
GO:0050859	negative regulation of B cell receptor signaling pathway	BP	8	3	0.0505757	0.717174
GO:0035563	positive regulation of chromatin binding	BP	8	3	0.0505757	0.717174
GO:0032344	regulation of aldosterone metabolic process	BP	8	3	0.0505757	0.717174
GO:0032347	regulation of aldosterone biosynthetic process	BP	8	3	0.0505757	0.717174
GO:0097576	vacuole fusion	BP	8	3	0.0505757	0.717174
GO:0042754	negative regulation of circadian rhythm	BP	8	3	0.0505757	0.717174
GO:0010225	response to UV-C	BP	8	3	0.0505757	0.717174
GO:0002732	positive regulation of dendritic cell cytokine production	BP	8	3	0.0505757	0.717174
GO:0006290	pyrimidine dimer repair	BP	8	3	0.0505757	0.717174
GO:0044806	G-quadruplex DNA unwinding	BP	8	3	0.0505757	0.717174
GO:0006465	signal peptide processing	BP	8	3	0.0505757	0.717174
GO:0071578	zinc ion import across plasma membrane	BP	8	3	0.0505757	0.717174
GO:0021859	pyramidal neuron differentiation	BP	8	3	0.0505757	0.717174
GO:0043374	CD8-positive, alpha-beta T cell differentiation	BP	8	3	0.0505757	0.717174
GO:1900222	negative regulation of amyloid-beta clearance	BP	8	3	0.0505757	0.717174
GO:0110016	B-WICH complex	CC	8	3	0.0505757	0.717174
GO:0032797	SMN complex	CC	8	3	0.0505757	0.717174
GO:0017101	aminoacyl-tRNA synthetase multienzyme complex	CC	8	3	0.0505757	0.717174
GO:0120283	protein serine/threonine kinase binding	MF	8	3	0.0505757	0.717174
GO:0070567	cytidylyltransferase activity	MF	8	3	0.0505757	0.717174
GO:0001161	intronic transcription regulatory region sequence-specific DNA binding	MF	8	3	0.0505757	0.717174
GO:0046975	histone H3K36 methyltransferase activity	MF	8	3	0.0505757	0.717174
GO:0016208	AMP binding	MF	8	3	0.0505757	0.717174
GO:0003906	DNA-(apurinic or apyrimidinic site) endonuclease activity	MF	8	3	0.0505757	0.717174
GO:0043560	insulin receptor substrate binding	MF	8	3	0.0505757	0.717174
GO:0008064	regulation of actin polymerization or depolymerization	BP	100	17	0.0506185	0.717292
GO:0050867	positive regulation of cell activation	BP	276	40	0.0507601	0.718014
GO:1901135	carbohydrate derivative metabolic process	BP	649	86	0.0508374	0.718014
GO:0007520	myoblast fusion	BP	31	7	0.0509806	0.718014
GO:0040001	establishment of mitotic spindle localization	BP	31	7	0.0509806	0.718014
GO:0034205	amyloid-beta formation	BP	31	7	0.0509806	0.718014
GO:0097242	amyloid-beta clearance	BP	31	7	0.0509806	0.718014
GO:1903018	regulation of glycoprotein metabolic process	BP	31	7	0.0509806	0.718014
GO:0050919	negative chemotaxis	BP	31	7	0.0509806	0.718014
GO:0010761	fibroblast migration	BP	31	7	0.0509806	0.718014
GO:0034113	heterotypic cell-cell adhesion	BP	44	9	0.0511394	0.719762
GO:0043410	positive regulation of MAPK cascade	BP	316	45	0.0516143	0.725955
GO:0002698	negative regulation of immune effector process	BP	93	16	0.0517168	0.72671
GO:0048871	multicellular organismal-level homeostasis	BP	559	75	0.0517379	0.72671
GO:0061659	ubiquitin-like protein ligase activity	MF	245	36	0.0518799	0.727973
GO:0051250	negative regulation of lymphocyte activation	BP	115	19	0.0518979	0.727973
GO:0007254	JNK cascade	BP	130	21	0.0524039	0.732037
GO:0060491	regulation of cell projection assembly	BP	130	21	0.0524039	0.732037
GO:0060713	labyrinthine layer morphogenesis	BP	19	5	0.0528403	0.732037
GO:0090023	positive regulation of neutrophil chemotaxis	BP	19	5	0.0528403	0.732037
GO:0002433	immune response-regulating cell surface receptor signaling pathway involved in phagocytosis	BP	19	5	0.0528403	0.732037
GO:0038096	Fc-gamma receptor signaling pathway involved in phagocytosis	BP	19	5	0.0528403	0.732037
GO:0045606	positive regulation of epidermal cell differentiation	BP	19	5	0.0528403	0.732037
GO:0071676	negative regulation of mononuclear cell migration	BP	19	5	0.0528403	0.732037
GO:0022010	central nervous system myelination	BP	19	5	0.0528403	0.732037
GO:0032291	axon ensheathment in central nervous system	BP	19	5	0.0528403	0.732037
GO:0019885	antigen processing and presentation of endogenous peptide antigen via MHC class I	BP	19	5	0.0528403	0.732037
GO:0046966	nuclear thyroid hormone receptor binding	MF	19	5	0.0528403	0.732037
GO:0070530	K63-linked polyubiquitin modification-dependent protein binding	MF	19	5	0.0528403	0.732037
GO:0045499	chemorepellent activity	MF	19	5	0.0528403	0.732037
GO:0016493	C-C chemokine receptor activity	MF	19	5	0.0528403	0.732037
GO:0009226	nucleotide-sugar biosynthetic process	BP	25	6	0.0528957	0.732037
GO:0005978	glycogen biosynthetic process	BP	25	6	0.0528957	0.732037
GO:0009250	glucan biosynthetic process	BP	25	6	0.0528957	0.732037
GO:0070498	interleukin-1-mediated signaling pathway	BP	25	6	0.0528957	0.732037
GO:0010833	telomere maintenance via telomere lengthening	BP	51	10	0.0529277	0.732037
GO:0140034	methylation-dependent protein binding	MF	51	10	0.0529277	0.732037
GO:0003700	DNA-binding transcription factor activity	MF	934	120	0.0533469	0.737345
GO:0072676	lymphocyte migration	BP	79	14	0.0534511	0.738294
GO:0032273	positive regulation of protein polymerization	BP	58	11	0.0538515	0.743329
GO:0050792	regulation of viral process	BP	123	20	0.0541218	0.746564
GO:0042987	amyloid precursor protein catabolic process	BP	38	8	0.0552683	0.759354
GO:0071622	regulation of granulocyte chemotaxis	BP	38	8	0.0552683	0.759354
GO:1904263	positive regulation of TORC1 signaling	BP	38	8	0.0552683	0.759354
GO:0140719	constitutive heterochromatin formation	BP	38	8	0.0552683	0.759354
GO:0002269	leukocyte activation involved in inflammatory response	BP	38	8	0.0552683	0.759354
GO:0061900	glial cell activation	BP	38	8	0.0552683	0.759354
GO:0006606	protein import into nucleus	BP	116	19	0.0558398	0.766699
GO:0071214	cellular response to abiotic stimulus	BP	231	34	0.0563716	0.772514
GO:0104004	cellular response to environmental stimulus	BP	231	34	0.0563716	0.772514
GO:0040029	epigenetic regulation of gene expression	BP	169	26	0.0563749	0.772514
GO:0032956	regulation of actin cytoskeleton organization	BP	239	35	0.0568212	0.778117
GO:0000122	negative regulation of transcription by RNA polymerase II	BP	595	79	0.0570535	0.780783
GO:0016798	hydrolase activity, acting on glycosyl bonds	MF	87	15	0.0573624	0.783788
GO:0032102	negative regulation of response to external stimulus	BP	263	38	0.0578325	0.783788
GO:0002823	negative regulation of adaptive immune response based on somatic recombination of immune receptors built from immunoglobulin superfamily domains	BP	45	9	0.0578557	0.783788
GO:0061951	establishment of protein localization to plasma membrane	BP	45	9	0.0578557	0.783788
GO:0031334	positive regulation of protein-containing complex assembly	BP	139	22	0.057903	0.783788
GO:0051241	negative regulation of multicellular organismal process	BP	737	96	0.0588044	0.783788
GO:0051018	protein kinase A binding	MF	32	7	0.0592186	0.783788
GO:0048872	homeostasis of number of cells	BP	232	34	0.0592507	0.783788
GO:1901699	cellular response to nitrogen compound	BP	416	57	0.0592788	0.783788
GO:0051301	cell division	BP	416	57	0.0592788	0.783788
GO:0002224	toll-like receptor signaling pathway	BP	59	11	0.0598017	0.783788
GO:0000226	microtubule cytoskeleton organization	BP	457	62	0.0599347	0.783788
GO:0031396	regulation of protein ubiquitination	BP	132	21	0.0600106	0.783788
GO:1901700	response to oxygen-containing compound	BP	1133	143	0.0600852	0.783788
GO:0002819	regulation of adaptive immune response	BP	155	24	0.0609267	0.783788
GO:0060284	regulation of cell development	BP	548	73	0.061588	0.783788
GO:0023057	negative regulation of signaling	BP	940	120	0.0618384	0.783788
GO:0051247	positive regulation of protein metabolic process	BP	739	96	0.0621104	0.783788
GO:0010310	regulation of hydrogen peroxide metabolic process	BP	14	4	0.0621139	0.783788
GO:0071218	cellular response to misfolded protein	BP	14	4	0.0621139	0.783788
GO:0090042	tubulin deacetylation	BP	14	4	0.0621139	0.783788
GO:0140112	extracellular vesicle biogenesis	BP	14	4	0.0621139	0.783788
GO:2000114	regulation of establishment of cell polarity	BP	14	4	0.0621139	0.783788
GO:0034755	iron ion transmembrane transport	BP	14	4	0.0621139	0.783788
GO:2001135	regulation of endocytic recycling	BP	14	4	0.0621139	0.783788
GO:0032816	positive regulation of natural killer cell activation	BP	14	4	0.0621139	0.783788
GO:0006978	DNA damage response, signal transduction by p53 class mediator resulting in transcription of p21 class mediator	BP	14	4	0.0621139	0.783788
GO:0031054	pre-miRNA processing	BP	14	4	0.0621139	0.783788
GO:1901881	positive regulation of protein depolymerization	BP	14	4	0.0621139	0.783788
GO:0042159	lipoprotein catabolic process	BP	14	4	0.0621139	0.783788
GO:0002679	respiratory burst involved in defense response	BP	14	4	0.0621139	0.783788
GO:0002223	stimulatory C-type lectin receptor signaling pathway	BP	14	4	0.0621139	0.783788
GO:1990840	response to lectin	BP	14	4	0.0621139	0.783788
GO:1990858	cellular response to lectin	BP	14	4	0.0621139	0.783788
GO:0051350	negative regulation of lyase activity	BP	14	4	0.0621139	0.783788
GO:0071339	MLL1 complex	CC	14	4	0.0621139	0.783788
GO:0005858	axonemal dynein complex	CC	14	4	0.0621139	0.783788
GO:0045504	dynein heavy chain binding	MF	14	4	0.0621139	0.783788
GO:0032977	membrane insertase activity	MF	14	4	0.0621139	0.783788
GO:0005149	interleukin-1 receptor binding	MF	14	4	0.0621139	0.783788
GO:0007259	cell surface receptor signaling pathway via JAK-STAT	BP	88	15	0.0623239	0.783788
GO:0070585	protein localization to mitochondrion	BP	88	15	0.0623239	0.783788
GO:0050922	negative regulation of chemotaxis	BP	26	6	0.0625235	0.783788
GO:0090148	membrane fission	BP	26	6	0.0625235	0.783788
GO:0046825	regulation of protein export from nucleus	BP	26	6	0.0625235	0.783788
GO:0000460	maturation of 5.8S rRNA	BP	26	6	0.0625235	0.783788
GO:0070741	response to interleukin-6	BP	26	6	0.0625235	0.783788
GO:1902108	regulation of mitochondrial membrane permeability involved in apoptotic process	BP	26	6	0.0625235	0.783788
GO:0002431	Fc receptor mediated stimulatory signaling pathway	BP	26	6	0.0625235	0.783788
GO:0048147	negative regulation of fibroblast proliferation	BP	26	6	0.0625235	0.783788
GO:0016409	palmitoyltransferase activity	MF	26	6	0.0625235	0.783788
GO:0030515	snoRNA binding	MF	26	6	0.0625235	0.783788
GO:0000175	3'-5'-RNA exonuclease activity	MF	26	6	0.0625235	0.783788
GO:0031295	T cell costimulation	BP	39	8	0.063015	0.783788
GO:0042088	T-helper 1 type immune response	BP	39	8	0.063015	0.783788
GO:0031491	nucleosome binding	MF	39	8	0.063015	0.783788
GO:0001098	basal transcription machinery binding	MF	39	8	0.063015	0.783788
GO:0001099	basal RNA polymerase II transcription machinery binding	MF	39	8	0.063015	0.783788
GO:0050661	NADP binding	MF	39	8	0.063015	0.783788
GO:0007275	multicellular organism development	BP	3086	369	0.0634518	0.783788
GO:0030832	regulation of actin filament length	BP	103	17	0.0638614	0.783788
GO:0030427	site of polarized growth	CC	103	17	0.0638614	0.783788
GO:0070851	growth factor receptor binding	MF	103	17	0.0638614	0.783788
GO:0048193	Golgi vesicle transport	BP	210	31	0.0639057	0.783788
GO:1902115	regulation of organelle assembly	BP	133	21	0.0640895	0.783788
GO:0009217	purine deoxyribonucleoside triphosphate catabolic process	BP	4	2	0.0641045	0.783788
GO:0006055	CMP-N-acetylneuraminate biosynthetic process	BP	4	2	0.0641045	0.783788
GO:0046381	CMP-N-acetylneuraminate metabolic process	BP	4	2	0.0641045	0.783788
GO:0048312	intracellular distribution of mitochondria	BP	4	2	0.0641045	0.783788
GO:0097490	sympathetic neuron projection extension	BP	4	2	0.0641045	0.783788
GO:1905636	positive regulation of RNA polymerase II regulatory region sequence-specific DNA binding	BP	4	2	0.0641045	0.783788
GO:0006189	'de novo' IMP biosynthetic process	BP	4	2	0.0641045	0.783788
GO:0097292	XMP metabolic process	BP	4	2	0.0641045	0.783788
GO:0097293	XMP biosynthetic process	BP	4	2	0.0641045	0.783788
GO:0097294	'de novo' XMP biosynthetic process	BP	4	2	0.0641045	0.783788
GO:0010636	positive regulation of mitochondrial fusion	BP	4	2	0.0641045	0.783788
GO:0018027	peptidyl-lysine dimethylation	BP	4	2	0.0641045	0.783788
GO:0044528	regulation of mitochondrial mRNA stability	BP	4	2	0.0641045	0.783788
GO:0035652	clathrin-coated vesicle cargo loading	BP	4	2	0.0641045	0.783788
GO:0035654	clathrin-coated vesicle cargo loading, AP-3-mediated	BP	4	2	0.0641045	0.783788
GO:0070235	regulation of activation-induced cell death of T cells	BP	4	2	0.0641045	0.783788
GO:0043321	regulation of natural killer cell degranulation	BP	4	2	0.0641045	0.783788
GO:0043323	positive regulation of natural killer cell degranulation	BP	4	2	0.0641045	0.783788
GO:0061502	early endosome to recycling endosome transport	BP	4	2	0.0641045	0.783788
GO:0034124	regulation of MyD88-dependent toll-like receptor signaling pathway	BP	4	2	0.0641045	0.783788
GO:0030091	protein repair	BP	4	2	0.0641045	0.783788
GO:0009446	putrescine biosynthetic process	BP	4	2	0.0641045	0.783788
GO:0010891	negative regulation of sequestering of triglyceride	BP	4	2	0.0641045	0.783788
GO:0019441	tryptophan catabolic process to kynurenine	BP	4	2	0.0641045	0.783788
GO:0031119	tRNA pseudouridine synthesis	BP	4	2	0.0641045	0.783788
GO:0031580	membrane raft distribution	BP	4	2	0.0641045	0.783788
GO:0046726	positive regulation by virus of viral protein levels in host cell	BP	4	2	0.0641045	0.783788
GO:0099179	regulation of synaptic membrane adhesion	BP	4	2	0.0641045	0.783788
GO:0060244	negative regulation of cell proliferation involved in contact inhibition	BP	4	2	0.0641045	0.783788
GO:1904580	regulation of intracellular mRNA localization	BP	4	2	0.0641045	0.783788
GO:0120180	cell-substrate junction disassembly	BP	4	2	0.0641045	0.783788
GO:0120181	focal adhesion disassembly	BP	4	2	0.0641045	0.783788
GO:0120182	regulation of focal adhesion disassembly	BP	4	2	0.0641045	0.783788
GO:0120183	positive regulation of focal adhesion disassembly	BP	4	2	0.0641045	0.783788
GO:0097050	type B pancreatic cell apoptotic process	BP	4	2	0.0641045	0.783788
GO:2000674	regulation of type B pancreatic cell apoptotic process	BP	4	2	0.0641045	0.783788
GO:0032687	negative regulation of interferon-alpha production	BP	4	2	0.0641045	0.783788
GO:0006578	amino-acid betaine biosynthetic process	BP	4	2	0.0641045	0.783788
GO:1905064	negative regulation of vascular associated smooth muscle cell differentiation	BP	4	2	0.0641045	0.783788
GO:0071838	cell proliferation in bone marrow	BP	4	2	0.0641045	0.783788
GO:0045053	protein retention in Golgi apparatus	BP	4	2	0.0641045	0.783788
GO:0034759	regulation of iron ion transmembrane transport	BP	4	2	0.0641045	0.783788
GO:0015691	cadmium ion transport	BP	4	2	0.0641045	0.783788
GO:0070574	cadmium ion transmembrane transport	BP	4	2	0.0641045	0.783788
GO:0061757	leukocyte adhesion to arterial endothelial cell	BP	4	2	0.0641045	0.783788
GO:1904997	regulation of leukocyte adhesion to arterial endothelial cell	BP	4	2	0.0641045	0.783788
GO:0051941	regulation of amino acid uptake involved in synaptic transmission	BP	4	2	0.0641045	0.783788
GO:0051946	regulation of glutamate uptake involved in transmission of nerve impulse	BP	4	2	0.0641045	0.783788
GO:0043400	cortisol secretion	BP	4	2	0.0641045	0.783788
GO:0051462	regulation of cortisol secretion	BP	4	2	0.0641045	0.783788
GO:1904151	positive regulation of microglial cell mediated cytotoxicity	BP	4	2	0.0641045	0.783788
GO:0021855	hypothalamus cell migration	BP	4	2	0.0641045	0.783788
GO:0032345	negative regulation of aldosterone metabolic process	BP	4	2	0.0641045	0.783788
GO:0032348	negative regulation of aldosterone biosynthetic process	BP	4	2	0.0641045	0.783788
GO:2000065	negative regulation of cortisol biosynthetic process	BP	4	2	0.0641045	0.783788
GO:0032957	inositol trisphosphate metabolic process	BP	4	2	0.0641045	0.783788
GO:0032978	protein insertion into membrane from inner side	BP	4	2	0.0641045	0.783788
GO:0032979	protein insertion into mitochondrial inner membrane from matrix	BP	4	2	0.0641045	0.783788
GO:0006550	isoleucine catabolic process	BP	4	2	0.0641045	0.783788
GO:0045626	negative regulation of T-helper 1 cell differentiation	BP	4	2	0.0641045	0.783788
GO:0098971	anterograde dendritic transport of neurotransmitter receptor complex	BP	4	2	0.0641045	0.783788
GO:0034343	type III interferon production	BP	4	2	0.0641045	0.783788
GO:0034344	regulation of type III interferon production	BP	4	2	0.0641045	0.783788
GO:2000627	positive regulation of miRNA catabolic process	BP	4	2	0.0641045	0.783788
GO:0160162	CD27 signaling pathway	BP	4	2	0.0641045	0.783788
GO:0071593	lymphocyte aggregation	BP	4	2	0.0641045	0.783788
GO:0019541	propionate metabolic process	BP	4	2	0.0641045	0.783788
GO:0046967	cytosol to endoplasmic reticulum transport	BP	4	2	0.0641045	0.783788
GO:1905749	regulation of endosome to plasma membrane protein transport	BP	4	2	0.0641045	0.783788
GO:0021886	hypothalamus gonadotrophin-releasing hormone neuron differentiation	BP	4	2	0.0641045	0.783788
GO:0021888	hypothalamus gonadotrophin-releasing hormone neuron development	BP	4	2	0.0641045	0.783788
GO:0071947	protein deubiquitination involved in ubiquitin-dependent protein catabolic process	BP	4	2	0.0641045	0.783788
GO:0051790	short-chain fatty acid biosynthetic process	BP	4	2	0.0641045	0.783788
GO:1901097	negative regulation of autophagosome maturation	BP	4	2	0.0641045	0.783788
GO:0043622	cortical microtubule organization	BP	4	2	0.0641045	0.783788
GO:0006015	5-phosphoribose 1-diphosphate biosynthetic process	BP	4	2	0.0641045	0.783788
GO:0046391	5-phosphoribose 1-diphosphate metabolic process	BP	4	2	0.0641045	0.783788
GO:0010706	ganglioside biosynthetic process via lactosylceramide	BP	4	2	0.0641045	0.783788
GO:0044217	other organism part	CC	4	2	0.0641045	0.783788
GO:0106139	symbiont cell surface	CC	4	2	0.0641045	0.783788
GO:0005587	collagen type IV trimer	CC	4	2	0.0641045	0.783788
GO:0016281	eukaryotic translation initiation factor 4F complex	CC	4	2	0.0641045	0.783788
GO:0098898	dense core granule lumen	CC	4	2	0.0641045	0.783788
GO:0099013	neuronal dense core vesicle lumen	CC	4	2	0.0641045	0.783788
GO:0042719	mitochondrial intermembrane space protein transporter complex	CC	4	2	0.0641045	0.783788
GO:0098944	postsynaptic recycling endosome membrane	CC	4	2	0.0641045	0.783788
GO:1990745	EARP complex	CC	4	2	0.0641045	0.783788
GO:0033677	DNA/RNA helicase activity	MF	4	2	0.0641045	0.783788
GO:0045545	syndecan binding	MF	4	2	0.0641045	0.783788
GO:0048248	CXCR3 chemokine receptor binding	MF	4	2	0.0641045	0.783788
GO:0062037	D-loop DNA binding	MF	4	2	0.0641045	0.783788
GO:0047631	ADP-ribose diphosphatase activity	MF	4	2	0.0641045	0.783788
GO:0008349	MAP kinase kinase kinase kinase activity	MF	4	2	0.0641045	0.783788
GO:0005499	vitamin D binding	MF	4	2	0.0641045	0.783788
GO:0004322	ferroxidase activity	MF	4	2	0.0641045	0.783788
GO:0016724	oxidoreductase activity, acting on metal ions, oxygen as acceptor	MF	4	2	0.0641045	0.783788
GO:0004366	glycerol-3-phosphate O-acyltransferase activity	MF	4	2	0.0641045	0.783788
GO:0043426	MRF binding	MF	4	2	0.0641045	0.783788
GO:0051525	NFAT protein binding	MF	4	2	0.0641045	0.783788
GO:0046935	1-phosphatidylinositol-3-kinase regulator activity	MF	4	2	0.0641045	0.783788
GO:0048406	nerve growth factor binding	MF	4	2	0.0641045	0.783788
GO:0015207	adenine transmembrane transporter activity	MF	4	2	0.0641045	0.783788
GO:0032453	histone H3K4 demethylase activity	MF	4	2	0.0641045	0.783788
GO:0005007	fibroblast growth factor receptor activity	MF	4	2	0.0641045	0.783788
GO:0032357	oxidized purine DNA binding	MF	4	2	0.0641045	0.783788
GO:0008420	RNA polymerase II CTD heptapeptide repeat phosphatase activity	MF	4	2	0.0641045	0.783788
GO:0016401	palmitoyl-CoA oxidase activity	MF	4	2	0.0641045	0.783788
GO:0003953	NAD+ nucleosidase activity	MF	4	2	0.0641045	0.783788
GO:1990460	leptin receptor binding	MF	4	2	0.0641045	0.783788
GO:0000403	Y-form DNA binding	MF	4	2	0.0641045	0.783788
GO:0015199	amino-acid betaine transmembrane transporter activity	MF	4	2	0.0641045	0.783788
GO:0003720	telomerase activity	MF	4	2	0.0641045	0.783788
GO:2000108	positive regulation of leukocyte apoptotic process	BP	20	5	0.0642152	0.783788
GO:0120033	negative regulation of plasma membrane bounded cell projection assembly	BP	20	5	0.0642152	0.783788
GO:0002418	immune response to tumor cell	BP	20	5	0.0642152	0.783788
GO:1901185	negative regulation of ERBB signaling pathway	BP	20	5	0.0642152	0.783788
GO:0044342	type B pancreatic cell proliferation	BP	20	5	0.0642152	0.783788
GO:0097718	disordered domain specific binding	MF	20	5	0.0642152	0.783788
GO:0035925	mRNA 3'-UTR AU-rich region binding	MF	20	5	0.0642152	0.783788
GO:0055088	lipid homeostasis	BP	118	19	0.0643421	0.784876
GO:0046651	lymphocyte proliferation	BP	218	32	0.0644522	0.785758
GO:0046785	microtubule polymerization	BP	74	13	0.0648465	0.789638
GO:0002377	immunoglobulin production	BP	74	13	0.0648465	0.789638
GO:0042742	defense response to bacterium	BP	226	33	0.064923	0.790106
GO:0060261	positive regulation of transcription initiation by RNA polymerase II	BP	46	9	0.0651143	0.790581
GO:0051653	spindle localization	BP	46	9	0.0651143	0.790581
GO:0001961	positive regulation of cytokine-mediated signaling pathway	BP	46	9	0.0651143	0.790581
GO:0003777	microtubule motor activity	MF	46	9	0.0651143	0.790581
GO:0007017	microtubule-based process	BP	666	87	0.0655897	0.795888
GO:0070227	lymphocyte apoptotic process	BP	67	12	0.0657125	0.796913
GO:0098791	Golgi apparatus subcompartment	CC	250	36	0.065939	0.799121
GO:0032272	negative regulation of protein polymerization	BP	53	10	0.0660485	0.799121
GO:0002200	somatic diversification of immune receptors	BP	53	10	0.0660485	0.799121
GO:0048002	antigen processing and presentation of peptide antigen	BP	53	10	0.0660485	0.799121
GO:0050803	regulation of synapse structure or activity	BP	203	30	0.066652	0.805953
GO:0014902	myotube differentiation	BP	89	15	0.0675673	0.815597
GO:0043547	positive regulation of GTPase activity	BP	89	15	0.0675673	0.815597
GO:0016922	nuclear receptor binding	MF	89	15	0.0675673	0.815597
GO:0006753	nucleoside phosphate metabolic process	BP	436	59	0.0676604	0.816247
GO:0046982	protein heterodimerization activity	MF	180	27	0.0679685	0.819289
GO:0019058	viral life cycle	BP	227	33	0.0681647	0.819289
GO:0002686	negative regulation of leukocyte migration	BP	33	7	0.068228	0.819289
GO:0051294	establishment of spindle orientation	BP	33	7	0.068228	0.819289
GO:0045581	negative regulation of T cell differentiation	BP	33	7	0.068228	0.819289
GO:0006911	phagocytosis, engulfment	BP	33	7	0.068228	0.819289
GO:0006623	protein targeting to vacuole	BP	33	7	0.068228	0.819289
GO:0038187	pattern recognition receptor activity	MF	33	7	0.068228	0.819289
GO:0010638	positive regulation of organelle organization	BP	347	48	0.0686311	0.821995
GO:0006997	nucleus organization	BP	104	17	0.0687553	0.821995
GO:0032006	regulation of TOR signaling	BP	104	17	0.0687553	0.821995
GO:0035967	cellular response to topologically incorrect protein	BP	82	14	0.0692676	0.821995
GO:0038127	ERBB signaling pathway	BP	82	14	0.0692676	0.821995
GO:0006177	GMP biosynthetic process	BP	9	3	0.0697196	0.821995
GO:0031943	regulation of glucocorticoid metabolic process	BP	9	3	0.0697196	0.821995
GO:2000109	regulation of macrophage apoptotic process	BP	9	3	0.0697196	0.821995
GO:0034380	high-density lipoprotein particle assembly	BP	9	3	0.0697196	0.821995
GO:0021559	trigeminal nerve development	BP	9	3	0.0697196	0.821995
GO:0061548	ganglion development	BP	9	3	0.0697196	0.821995
GO:0098877	neurotransmitter receptor transport to plasma membrane	BP	9	3	0.0697196	0.821995
GO:1903540	establishment of protein localization to postsynaptic membrane	BP	9	3	0.0697196	0.821995
GO:0006361	transcription initiation at RNA polymerase I promoter	BP	9	3	0.0697196	0.821995
GO:0000338	protein deneddylation	BP	9	3	0.0697196	0.821995
GO:0007250	activation of NF-kappaB-inducing kinase activity	BP	9	3	0.0697196	0.821995
GO:0098870	action potential propagation	BP	9	3	0.0697196	0.821995
GO:0009214	cyclic nucleotide catabolic process	BP	9	3	0.0697196	0.821995
GO:0071349	cellular response to interleukin-12	BP	9	3	0.0697196	0.821995
GO:1902946	protein localization to early endosome	BP	9	3	0.0697196	0.821995
GO:0055057	neuroblast division	BP	9	3	0.0697196	0.821995
GO:0031509	subtelomeric heterochromatin formation	BP	9	3	0.0697196	0.821995
GO:0034349	glial cell apoptotic process	BP	9	3	0.0697196	0.821995
GO:1990023	mitotic spindle midzone	CC	9	3	0.0697196	0.821995
GO:0044666	MLL3/4 complex	CC	9	3	0.0697196	0.821995
GO:1990907	beta-catenin-TCF complex	CC	9	3	0.0697196	0.821995
GO:0008353	RNA polymerase II CTD heptapeptide repeat kinase activity	MF	9	3	0.0697196	0.821995
GO:0015217	ADP transmembrane transporter activity	MF	9	3	0.0697196	0.821995
GO:0061578	K63-linked deubiquitinase activity	MF	9	3	0.0697196	0.821995
GO:0016176	superoxide-generating NADPH oxidase activator activity	MF	9	3	0.0697196	0.821995
GO:0005095	GTPase inhibitor activity	MF	9	3	0.0697196	0.821995
GO:0034595	phosphatidylinositol phosphate 5-phosphatase activity	MF	9	3	0.0697196	0.821995
GO:0032760	positive regulation of tumor necrosis factor production	BP	75	13	0.0707925	0.833225
GO:0032588	trans-Golgi network membrane	CC	75	13	0.0707925	0.833225
GO:0005811	lipid droplet	CC	75	13	0.0707925	0.833225
GO:0002573	myeloid leukocyte differentiation	BP	173	26	0.0708562	0.833503
GO:0032388	positive regulation of intracellular transport	BP	97	16	0.0709487	0.834117
GO:0051650	establishment of vesicle localization	BP	127	20	0.0709887	0.834117
GO:0033138	positive regulation of peptidyl-serine phosphorylation	BP	40	8	0.0714044	0.836636
GO:0031294	lymphocyte costimulation	BP	40	8	0.0714044	0.836636
GO:0002381	immunoglobulin production involved in immunoglobulin-mediated immune response	BP	40	8	0.0714044	0.836636
GO:0038066	p38MAPK cascade	BP	40	8	0.0714044	0.836636
GO:0140296	general transcription initiation factor binding	MF	40	8	0.0714044	0.836636
GO:0010586	miRNA metabolic process	BP	68	12	0.0720603	0.843845
GO:1901880	negative regulation of protein depolymerization	BP	47	9	0.0729223	0.848682
GO:0034142	toll-like receptor 4 signaling pathway	BP	47	9	0.0729223	0.848682
GO:0035023	regulation of Rho protein signal transduction	BP	47	9	0.0729223	0.848682
GO:1900076	regulation of cellular response to insulin stimulus	BP	47	9	0.0729223	0.848682
GO:0002534	cytokine production involved in inflammatory response	BP	47	9	0.0729223	0.848682
GO:1900015	regulation of cytokine production involved in inflammatory response	BP	47	9	0.0729223	0.848682
GO:0030101	natural killer cell activation	BP	61	11	0.0729577	0.848682
GO:0031623	receptor internalization	BP	90	15	0.0730968	0.848682
GO:0035710	CD4-positive, alpha-beta T cell activation	BP	90	15	0.0730968	0.848682
GO:1902003	regulation of amyloid-beta formation	BP	27	6	0.0731152	0.848682
GO:0045577	regulation of B cell differentiation	BP	27	6	0.0731152	0.848682
GO:0030100	regulation of endocytosis	BP	197	29	0.0732058	0.848682
GO:0061695	transferase complex, transferring phosphorus-containing groups	CC	197	29	0.0732058	0.848682
GO:0060260	regulation of transcription initiation by RNA polymerase II	BP	54	10	0.0733232	0.848682
GO:0034340	response to type I interferon	BP	54	10	0.0733232	0.848682
GO:0043543	protein acylation	BP	54	10	0.0733232	0.848682
GO:0000792	heterochromatin	CC	54	10	0.0733232	0.848682
GO:0051046	regulation of secretion	BP	422	57	0.0733794	0.848682
GO:0010648	negative regulation of cell communication	BP	939	119	0.0737457	0.848682
GO:0031047	regulatory ncRNA-mediated gene silencing	BP	105	17	0.0738954	0.848682
GO:0019842	vitamin binding	MF	105	17	0.0738954	0.848682
GO:0009968	negative regulation of signal transduction	BP	864	110	0.0754005	0.848682
GO:0043161	proteasome-mediated ubiquitin-dependent protein catabolic process	BP	301	42	0.0754263	0.848682
GO:0033081	regulation of T cell differentiation in thymus	BP	21	5	0.0768489	0.848682
GO:0031116	positive regulation of microtubule polymerization	BP	21	5	0.0768489	0.848682
GO:0071624	positive regulation of granulocyte chemotaxis	BP	21	5	0.0768489	0.848682
GO:1901798	positive regulation of signal transduction by p53 class mediator	BP	21	5	0.0768489	0.848682
GO:0045940	positive regulation of steroid metabolic process	BP	21	5	0.0768489	0.848682
GO:0006622	protein targeting to lysosome	BP	21	5	0.0768489	0.848682
GO:0002483	antigen processing and presentation of endogenous peptide antigen	BP	21	5	0.0768489	0.848682
GO:0047617	fatty acyl-CoA hydrolase activity	MF	21	5	0.0768489	0.848682
GO:0001637	G protein-coupled chemoattractant receptor activity	MF	21	5	0.0768489	0.848682
GO:0004950	chemokine receptor activity	MF	21	5	0.0768489	0.848682
GO:0019957	C-C chemokine binding	MF	21	5	0.0768489	0.848682
GO:0050807	regulation of synapse organization	BP	198	29	0.0770184	0.848682
GO:0090575	RNA polymerase II transcription regulator complex	CC	159	24	0.0770252	0.848682
GO:0045445	myoblast differentiation	BP	76	13	0.0770828	0.848682
GO:0042772	DNA damage response, signal transduction resulting in transcription	BP	15	4	0.0774838	0.848682
GO:0031281	positive regulation of cyclase activity	BP	15	4	0.0774838	0.848682
GO:0033003	regulation of mast cell activation	BP	15	4	0.0774838	0.848682
GO:0034453	microtubule anchoring	BP	15	4	0.0774838	0.848682
GO:0034472	snRNA 3'-end processing	BP	15	4	0.0774838	0.848682
GO:2000846	regulation of corticosteroid hormone secretion	BP	15	4	0.0774838	0.848682
GO:0010566	regulation of ketone biosynthetic process	BP	15	4	0.0774838	0.848682
GO:0046184	aldehyde biosynthetic process	BP	15	4	0.0774838	0.848682
GO:0046885	regulation of hormone biosynthetic process	BP	15	4	0.0774838	0.848682
GO:1902004	positive regulation of amyloid-beta formation	BP	15	4	0.0774838	0.848682
GO:0032930	positive regulation of superoxide anion generation	BP	15	4	0.0774838	0.848682
GO:2000641	regulation of early endosome to late endosome transport	BP	15	4	0.0774838	0.848682
GO:0031258	lamellipodium membrane	CC	15	4	0.0774838	0.848682
GO:0044665	MLL1/2 complex	CC	15	4	0.0774838	0.848682
GO:1905370	serine-type endopeptidase complex	CC	15	4	0.0774838	0.848682
GO:0050321	tau-protein kinase activity	MF	15	4	0.0774838	0.848682
GO:0031683	G-protein beta/gamma-subunit complex binding	MF	15	4	0.0774838	0.848682
GO:0052742	phosphatidylinositol kinase activity	MF	15	4	0.0774838	0.848682
GO:0010628	positive regulation of gene expression	BP	840	107	0.0777584	0.848682
GO:0006284	base-excision repair	BP	34	7	0.0780125	0.848682
GO:1905953	negative regulation of lipid localization	BP	34	7	0.0780125	0.848682
GO:0043457	regulation of cellular respiration	BP	34	7	0.0780125	0.848682
GO:0000959	mitochondrial RNA metabolic process	BP	34	7	0.0780125	0.848682
GO:0014003	oligodendrocyte development	BP	34	7	0.0780125	0.848682
GO:0031146	SCF-dependent proteasomal ubiquitin-dependent protein catabolic process	BP	34	7	0.0780125	0.848682
GO:1901981	phosphatidylinositol phosphate binding	MF	121	19	0.0786934	0.848682
GO:0019915	lipid storage	BP	69	12	0.0787899	0.848682
GO:0043367	CD4-positive, alpha-beta T cell differentiation	BP	69	12	0.0787899	0.848682
GO:1990782	protein tyrosine kinase binding	MF	91	15	0.0789159	0.848682
GO:0099173	postsynapse organization	BP	144	22	0.0789931	0.848682
GO:0070661	leukocyte proliferation	BP	254	36	0.0789952	0.848682
GO:0070201	regulation of establishment of protein localization	BP	367	50	0.0790975	0.848682
GO:0098772	molecular function regulator activity	MF	1471	181	0.0795942	0.848682
GO:0110053	regulation of actin filament organization	BP	183	27	0.0797604	0.848682
GO:0098930	axonal transport	BP	41	8	0.0804404	0.848682
GO:0006968	cellular defense response	BP	41	8	0.0804404	0.848682
GO:2000059	negative regulation of ubiquitin-dependent protein catabolic process	BP	41	8	0.0804404	0.848682
GO:0042158	lipoprotein biosynthetic process	BP	41	8	0.0804404	0.848682
GO:2001238	positive regulation of extrinsic apoptotic signaling pathway	BP	41	8	0.0804404	0.848682
GO:0071470	cellular response to osmotic stress	BP	41	8	0.0804404	0.848682
GO:0015485	cholesterol binding	MF	41	8	0.0804404	0.848682
GO:0008285	negative regulation of cell population proliferation	BP	499	66	0.080946	0.848682
GO:0032008	positive regulation of TOR signaling	BP	55	10	0.0810804	0.848682
GO:0150076	neuroinflammatory response	BP	55	10	0.0810804	0.848682
GO:0019003	GDP binding	MF	55	10	0.0810804	0.848682
GO:0002562	somatic diversification of immune receptors via germline recombination within a single locus	BP	48	9	0.0812836	0.848682
GO:0016444	somatic cell DNA recombination	BP	48	9	0.0812836	0.848682
GO:0032091	negative regulation of protein binding	BP	48	9	0.0812836	0.848682
GO:0032720	negative regulation of tumor necrosis factor production	BP	48	9	0.0812836	0.848682
GO:0006767	water-soluble vitamin metabolic process	BP	48	9	0.0812836	0.848682
GO:0032615	interleukin-12 production	BP	48	9	0.0812836	0.848682
GO:0032655	regulation of interleukin-12 production	BP	48	9	0.0812836	0.848682
GO:0005657	replication fork	CC	48	9	0.0812836	0.848682
GO:0000422	autophagy of mitochondrion	BP	84	14	0.0813683	0.848682
GO:0072655	establishment of protein localization to mitochondrion	BP	84	14	0.0813683	0.848682
GO:0042995	cell projection	CC	1584	194	0.0815032	0.848682
GO:0009986	cell surface	CC	649	84	0.0818502	0.848682
GO:0007409	axonogenesis	BP	295	41	0.0819723	0.848682
GO:1903038	negative regulation of leukocyte cell-cell adhesion	BP	99	16	0.082147	0.848682
GO:0070887	cellular response to chemical stimulus	BP	1490	183	0.0823062	0.848682
GO:0007163	establishment or maintenance of cell polarity	BP	137	21	0.08231	0.848682
GO:0008283	cell population proliferation	BP	1353	167	0.0826589	0.848682
GO:0007006	mitochondrial membrane organization	BP	77	13	0.0837208	0.848682
GO:0044853	plasma membrane raft	CC	77	13	0.0837208	0.848682
GO:0035578	azurophil granule lumen	CC	77	13	0.0837208	0.848682
GO:0072657	protein localization to membrane	BP	426	57	0.0840241	0.848682
GO:0005911	cell-cell junction	CC	328	45	0.0840668	0.848682
GO:0000132	establishment of mitotic spindle orientation	BP	28	6	0.0846654	0.848682
GO:0010559	regulation of glycoprotein biosynthetic process	BP	28	6	0.0846654	0.848682
GO:0032689	negative regulation of type II interferon production	BP	28	6	0.0846654	0.848682
GO:0051233	spindle midzone	CC	28	6	0.0846654	0.848682
GO:0007030	Golgi organization	BP	92	15	0.0850275	0.848682
GO:0043204	perikaryon	CC	92	15	0.0850275	0.848682
GO:0045595	regulation of cell differentiation	BP	1022	128	0.0857112	0.848682
GO:0060759	regulation of response to cytokine stimulus	BP	130	20	0.0857637	0.848682
GO:0005740	mitochondrial envelope	CC	559	73	0.0858316	0.848682
GO:0006626	protein targeting to mitochondrion	BP	70	12	0.0859041	0.848682
GO:0042147	retrograde transport, endosome to Golgi	BP	70	12	0.0859041	0.848682
GO:0008238	exopeptidase activity	MF	70	12	0.0859041	0.848682
GO:0051345	positive regulation of hydrolase activity	BP	224	32	0.0859429	0.848682
GO:0061630	ubiquitin protein ligase activity	MF	232	33	0.0860877	0.848682
GO:0009100	glycoprotein metabolic process	BP	256	36	0.0861532	0.848682
GO:0044281	small molecule metabolic process	BP	1244	154	0.0863174	0.848682
GO:0005667	transcription regulator complex	CC	329	45	0.0872962	0.848682
GO:0030036	actin cytoskeleton organization	BP	485	64	0.0875376	0.848682
GO:0000077	DNA damage checkpoint signaling	BP	85	14	0.0878957	0.848682
GO:0120025	plasma membrane bounded cell projection	CC	1511	185	0.0881331	0.848682
GO:0097696	cell surface receptor signaling pathway via STAT	BP	100	16	0.0881524	0.848682
GO:0008360	regulation of cell shape	BP	100	16	0.0881524	0.848682
GO:0051223	regulation of protein transport	BP	305	42	0.0884368	0.848682
GO:0070232	regulation of T cell apoptotic process	BP	35	7	0.0885696	0.848682
GO:0031297	replication fork processing	BP	35	7	0.0885696	0.848682
GO:0002861	regulation of inflammatory response to antigenic stimulus	BP	35	7	0.0885696	0.848682
GO:1990234	transferase complex	CC	602	78	0.0891083	0.848682
GO:0072678	T cell migration	BP	56	10	0.0893222	0.848682
GO:0032465	regulation of cytokinesis	BP	56	10	0.0893222	0.848682
GO:0050810	regulation of steroid biosynthetic process	BP	56	10	0.0893222	0.848682
GO:0051051	negative regulation of transport	BP	281	39	0.0893288	0.848682
GO:0031929	TOR signaling	BP	123	19	0.0893572	0.848682
GO:0016052	carbohydrate catabolic process	BP	123	19	0.0893572	0.848682
GO:1903530	regulation of secretion by cell	BP	387	52	0.0899961	0.848682
GO:0045071	negative regulation of viral genome replication	BP	42	8	0.0901226	0.848682
GO:0030837	negative regulation of actin filament polymerization	BP	42	8	0.0901226	0.848682
GO:0098586	cellular response to virus	BP	49	9	0.0901993	0.848682
GO:0032934	sterol binding	MF	49	9	0.0901993	0.848682
GO:0017022	myosin binding	MF	49	9	0.0901993	0.848682
GO:0001776	leukocyte homeostasis	BP	78	13	0.0907086	0.848682
GO:1902106	negative regulation of leukocyte differentiation	BP	78	13	0.0907086	0.848682
GO:0034063	stress granule assembly	BP	22	5	0.0907155	0.848682
GO:0090322	regulation of superoxide metabolic process	BP	22	5	0.0907155	0.848682
GO:0060416	response to growth hormone	BP	22	5	0.0907155	0.848682
GO:0002862	negative regulation of inflammatory response to antigenic stimulus	BP	22	5	0.0907155	0.848682
GO:0002710	negative regulation of T cell mediated immunity	BP	22	5	0.0907155	0.848682
GO:0035330	regulation of hippo signaling	BP	22	5	0.0907155	0.848682
GO:0140311	protein sequestering activity	MF	22	5	0.0907155	0.848682
GO:0016289	acyl-CoA hydrolase activity	MF	22	5	0.0907155	0.848682
GO:0034212	peptide N-acetyltransferase activity	MF	22	5	0.0907155	0.848682
GO:0004709	MAP kinase kinase kinase activity	MF	22	5	0.0907155	0.848682
GO:0005543	phospholipid binding	MF	322	44	0.0910675	0.848682
GO:0051053	negative regulation of DNA metabolic process	BP	93	15	0.0914334	0.848682
GO:0043320	natural killer cell degranulation	BP	10	3	0.0915883	0.848682
GO:0090158	endoplasmic reticulum membrane organization	BP	10	3	0.0915883	0.848682
GO:0010889	regulation of sequestering of triglyceride	BP	10	3	0.0915883	0.848682
GO:0015866	ADP transport	BP	10	3	0.0915883	0.848682
GO:0032688	negative regulation of interferon-beta production	BP	10	3	0.0915883	0.848682
GO:0048532	anatomical structure arrangement	BP	10	3	0.0915883	0.848682
GO:0016024	CDP-diacylglycerol biosynthetic process	BP	10	3	0.0915883	0.848682
GO:0046341	CDP-diacylglycerol metabolic process	BP	10	3	0.0915883	0.848682
GO:0007144	female meiosis I	BP	10	3	0.0915883	0.848682
GO:0010635	regulation of mitochondrial fusion	BP	10	3	0.0915883	0.848682
GO:0001767	establishment of lymphocyte polarity	BP	10	3	0.0915883	0.848682
GO:0001768	establishment of T cell polarity	BP	10	3	0.0915883	0.848682
GO:0042492	gamma-delta T cell differentiation	BP	10	3	0.0915883	0.848682
GO:1902902	negative regulation of autophagosome assembly	BP	10	3	0.0915883	0.848682
GO:0072393	microtubule anchoring at microtubule organizing center	BP	10	3	0.0915883	0.848682
GO:0002551	mast cell chemotaxis	BP	10	3	0.0915883	0.848682
GO:2000402	negative regulation of lymphocyte migration	BP	10	3	0.0915883	0.848682
GO:0035561	regulation of chromatin binding	BP	10	3	0.0915883	0.848682
GO:0009437	carnitine metabolic process	BP	10	3	0.0915883	0.848682
GO:0006999	nuclear pore organization	BP	10	3	0.0915883	0.848682
GO:0045019	negative regulation of nitric oxide biosynthetic process	BP	10	3	0.0915883	0.848682
GO:0070671	response to interleukin-12	BP	10	3	0.0915883	0.848682
GO:1904406	negative regulation of nitric oxide metabolic process	BP	10	3	0.0915883	0.848682
GO:0030949	positive regulation of vascular endothelial growth factor receptor signaling pathway	BP	10	3	0.0915883	0.848682
GO:0002091	negative regulation of receptor internalization	BP	10	3	0.0915883	0.848682
GO:0010663	positive regulation of striated muscle cell apoptotic process	BP	10	3	0.0915883	0.848682
GO:0010666	positive regulation of cardiac muscle cell apoptotic process	BP	10	3	0.0915883	0.848682
GO:0032700	negative regulation of interleukin-17 production	BP	10	3	0.0915883	0.848682
GO:0035589	G protein-coupled purinergic nucleotide receptor signaling pathway	BP	10	3	0.0915883	0.848682
GO:0140672	ATAC complex	CC	10	3	0.0915883	0.848682
GO:0043240	Fanconi anaemia nuclear complex	CC	10	3	0.0915883	0.848682
GO:0032794	GTPase activating protein binding	MF	10	3	0.0915883	0.848682
GO:0004535	poly(A)-specific ribonuclease activity	MF	10	3	0.0915883	0.848682
GO:0050664	oxidoreductase activity, acting on NAD(P)H, oxygen as acceptor	MF	10	3	0.0915883	0.848682
GO:0019104	DNA N-glycosylase activity	MF	10	3	0.0915883	0.848682
GO:0045028	G protein-coupled purinergic nucleotide receptor activity	MF	10	3	0.0915883	0.848682
GO:0061564	axon development	BP	331	45	0.0940089	0.848682
GO:0097190	apoptotic signaling pathway	BP	413	55	0.0941446	0.848682
GO:0031109	microtubule polymerization or depolymerization	BP	101	16	0.094431	0.848682
GO:0035264	multicellular organism growth	BP	101	16	0.094431	0.848682
GO:0030426	growth cone	CC	101	16	0.094431	0.848682
GO:0046037	GMP metabolic process	BP	16	4	0.094554	0.848682
GO:0051788	response to misfolded protein	BP	16	4	0.094554	0.848682
GO:0001779	natural killer cell differentiation	BP	16	4	0.094554	0.848682
GO:0002755	MyD88-dependent toll-like receptor signaling pathway	BP	16	4	0.094554	0.848682
GO:0022011	myelination in peripheral nervous system	BP	16	4	0.094554	0.848682
GO:0032292	peripheral nervous system axon ensheathment	BP	16	4	0.094554	0.848682
GO:1903830	magnesium ion transmembrane transport	BP	16	4	0.094554	0.848682
GO:0044090	positive regulation of vacuole organization	BP	16	4	0.094554	0.848682
GO:0045346	regulation of MHC class II biosynthetic process	BP	16	4	0.094554	0.848682
GO:0019400	alditol metabolic process	BP	16	4	0.094554	0.848682
GO:0045056	transcytosis	BP	16	4	0.094554	0.848682
GO:0010839	negative regulation of keratinocyte proliferation	BP	16	4	0.094554	0.848682
GO:0000124	SAGA complex	CC	16	4	0.094554	0.848682
GO:0036019	endolysosome	CC	16	4	0.094554	0.848682
GO:0017056	structural constituent of nuclear pore	MF	16	4	0.094554	0.848682
GO:0005346	purine ribonucleotide transmembrane transporter activity	MF	16	4	0.094554	0.848682
GO:0033549	MAP kinase phosphatase activity	MF	16	4	0.094554	0.848682
GO:0140035	ubiquitin-like protein reader activity	MF	16	4	0.094554	0.848682
GO:0010314	phosphatidylinositol-5-phosphate binding	MF	16	4	0.094554	0.848682
GO:0010212	response to ionizing radiation	BP	86	14	0.0947436	0.848682
GO:0019882	antigen processing and presentation	BP	86	14	0.0947436	0.848682
GO:0031256	leading edge membrane	CC	124	19	0.0950234	0.848682
GO:0016853	isomerase activity	MF	124	19	0.0950234	0.848682
GO:0007015	actin filament organization	BP	307	42	0.0954864	0.848682
GO:1901137	carbohydrate derivative biosynthetic process	BP	397	53	0.0955873	0.848682
GO:0050871	positive regulation of B cell activation	BP	64	11	0.0958948	0.848682
GO:0071347	cellular response to interleukin-1	BP	64	11	0.0958948	0.848682
[truncated: 18,775 more rows]

## Sheet: TB-IRIS_GO_terms_56_genes
ID	Term	Ont	N	DE	P.DE	Adj.P
GO:0007413	axonal fasciculation	BP	13	2	0.000569017	1
GO:0106030	neuron projection fasciculation	BP	13	2	0.000569017	1
GO:1902494	catalytic complex	CC	1182	10	0.00113827	1
GO:0008038	neuron recognition	BP	26	2	0.0023176	1
GO:0002518	lymphocyte chemotaxis across high endothelial venule	BP	1	1	0.00276007	1
GO:1904848	negative regulation of cell chemotaxis to fibroblast growth factor	BP	1	1	0.00276007	1
GO:2000545	negative regulation of endothelial cell chemotaxis to fibroblast growth factor	BP	1	1	0.00276007	1
GO:0039654	fusion of virus membrane with host endosome membrane	BP	1	1	0.00276007	1
GO:0002101	tRNA wobble cytosine modification	BP	1	1	0.00276007	1
GO:0002127	tRNA wobble base cytosine methylation	BP	1	1	0.00276007	1
GO:0002946	tRNA C5-cytosine methylation	BP	1	1	0.00276007	1
GO:0045234	protein palmitoleylation	BP	1	1	0.00276007	1
GO:0031724	CXCR5 chemokine receptor binding	MF	1	1	0.00276007	1
GO:0097655	serpin family protein binding	MF	1	1	0.00276007	1
GO:0047385	[3-methyl-2-oxobutanoate dehydrogenase (lipoamide)]-phosphatase activity	MF	1	1	0.00276007	1
GO:0032440	2-alkenal reductase [NAD(P)+] activity	MF	1	1	0.00276007	1
GO:0035798	2-alkenal reductase (NADPH) activity	MF	1	1	0.00276007	1
GO:0036185	13-lipoxin reductase activity	MF	1	1	0.00276007	1
GO:0097257	leukotriene B4 12-hydroxy dehydrogenase activity	MF	1	1	0.00276007	1
GO:1990698	palmitoleoyltransferase activity	MF	1	1	0.00276007	1
GO:0004339	glucan 1,4-alpha-glucosidase activity	MF	1	1	0.00276007	1
GO:0043394	proteoglycan binding	MF	29	2	0.00288009	1
GO:0048713	regulation of oligodendrocyte differentiation	BP	32	2	0.00350015	1
GO:0031146	SCF-dependent proteasomal ubiquitin-dependent protein catabolic process	BP	34	2	0.00394505	1
GO:0034702	monoatomic ion channel complex	CC	238	4	0.00409834	1
GO:0002920	regulation of humoral immune response	BP	39	2	0.0051656	1
GO:2001027	negative regulation of endothelial cell chemotaxis	BP	2	1	0.0055127	1
GO:0009646	response to absence of light	BP	2	1	0.0055127	1
GO:0036367	light adaption	BP	2	1	0.0055127	1
GO:0071485	cellular response to absence of light	BP	2	1	0.0055127	1
GO:1990603	dark adaptation	BP	2	1	0.0055127	1
GO:0060689	cell differentiation involved in salivary gland development	BP	2	1	0.0055127	1
GO:0034230	enkephalin processing	BP	2	1	0.0055127	1
GO:0045210	FasL biosynthetic process	BP	2	1	0.0055127	1
GO:0140889	DNA replication-dependent chromatin disassembly	BP	2	1	0.0055127	1
GO:1990030	pericellular basket	CC	2	1	0.0055127	1
GO:0035032	phosphatidylinositol 3-kinase complex, class III	CC	2	1	0.0055127	1
GO:0031682	G-protein gamma-subunit binding	MF	2	1	0.0055127	1
GO:0047522	15-oxoprostaglandin 13-oxidase [NAD(P)+] activity	MF	2	1	0.0055127	1
GO:0005250	A-type (transient outward) potassium channel activity	MF	2	1	0.0055127	1
GO:1990234	transferase complex	CC	602	6	0.0058314	1
GO:0032991	protein-containing complex	CC	3700	18	0.00627346	1
GO:0031461	cullin-RING ubiquitin ligase complex	CC	139	3	0.00660088	1
GO:0042393	histone binding	MF	143	3	0.00713716	1
GO:0019005	SCF ubiquitin ligase complex	CC	48	2	0.00774112	1
GO:0071484	cellular response to light intensity	BP	3	1	0.00825792	1
GO:0030322	stabilization of membrane potential	BP	3	1	0.00825792	1
GO:0090425	acinar cell differentiation	BP	3	1	0.00825792	1
GO:0060309	elastin catabolic process	BP	3	1	0.00825792	1
GO:0032954	regulation of cytokinetic process	BP	3	1	0.00825792	1
GO:1903436	regulation of mitotic cytokinetic process	BP	3	1	0.00825792	1
GO:1903438	positive regulation of mitotic cytokinetic process	BP	3	1	0.00825792	1
GO:0043550	regulation of lipid kinase activity	BP	3	1	0.00825792	1
GO:0061355	Wnt protein secretion	BP	3	1	0.00825792	1
GO:0097252	oligodendrocyte apoptotic process	BP	3	1	0.00825792	1
GO:0031735	CCR10 chemokine receptor binding	MF	3	1	0.00825792	1
GO:0005055	laminin receptor activity	MF	3	1	0.00825792	1
GO:0004558	alpha-1,4-glucosidase activity	MF	3	1	0.00825792	1
GO:0008076	voltage-gated potassium channel complex	CC	53	2	0.0093749	1
GO:0043543	protein acylation	BP	54	2	0.00971856	1
GO:0045685	regulation of glial cell differentiation	BP	55	2	0.0100678	1
GO:0005488	binding	MF	10934	37	0.0105054	1
GO:1902495	transmembrane transporter complex	CC	316	4	0.0109821	1
GO:1902164	positive regulation of DNA damage response, signal transduction by p53 class mediator resulting in transcription of p21 class mediator	BP	4	1	0.0109957	1
GO:0033634	positive regulation of cell-cell adhesion mediated by integrin	BP	4	1	0.0109957	1
GO:0035766	cell chemotaxis to fibroblast growth factor	BP	4	1	0.0109957	1
GO:0035768	endothelial cell chemotaxis to fibroblast growth factor	BP	4	1	0.0109957	1
GO:1904847	regulation of cell chemotaxis to fibroblast growth factor	BP	4	1	0.0109957	1
GO:2000544	regulation of endothelial cell chemotaxis to fibroblast growth factor	BP	4	1	0.0109957	1
GO:0030451	regulation of complement activation, alternative pathway	BP	4	1	0.0109957	1
GO:0019064	fusion of virus membrane with host plasma membrane	BP	4	1	0.0109957	1
GO:0039663	membrane fusion involved in viral entry into host cell	BP	4	1	0.0109957	1
GO:0032696	negative regulation of interleukin-13 production	BP	4	1	0.0109957	1
GO:0032714	negative regulation of interleukin-5 production	BP	4	1	0.0109957	1
GO:0044217	other organism part	CC	4	1	0.0109957	1
GO:0106139	symbiont cell surface	CC	4	1	0.0109957	1
GO:0048248	CXCR3 chemokine receptor binding	MF	4	1	0.0109957	1
GO:0072320	volume-sensitive chloride channel activity	MF	4	1	0.0109957	1
GO:0016428	tRNA (cytidine-5-)-methyltransferase activity	MF	4	1	0.0109957	1
GO:0004197	cysteine-type endopeptidase activity	MF	58	2	0.0111485	1
GO:0034705	potassium channel complex	CC	60	2	0.0118962	1
GO:1990351	transporter complex	CC	332	4	0.0129765	1
GO:1902162	regulation of DNA damage response, signal transduction by p53 class mediator resulting in transcription of p21 class mediator	BP	5	1	0.0137262	1
GO:0035754	B cell chemotaxis	BP	5	1	0.0137262	1
GO:0010387	COP9 signalosome assembly	BP	5	1	0.0137262	1
GO:0036102	leukotriene B4 metabolic process	BP	5	1	0.0137262	1
GO:2001302	lipoxin A4 metabolic process	BP	5	1	0.0137262	1
GO:0051286	cell tip	CC	5	1	0.0137262	1
GO:0036021	endolysosome lumen	CC	5	1	0.0137262	1
GO:1905369	endopeptidase complex	CC	69	2	0.0155232	1
GO:1905232	cellular response to L-glutamate	BP	6	1	0.0164493	1
GO:0031642	negative regulation of myelination	BP	6	1	0.0164493	1
GO:0098902	regulation of membrane depolarization during action potential	BP	6	1	0.0164493	1
GO:0050861	positive regulation of B cell receptor signaling pathway	BP	6	1	0.0164493	1
GO:0051541	elastin metabolic process	BP	6	1	0.0164493	1
GO:2001300	lipoxin metabolic process	BP	6	1	0.0164493	1
GO:1904293	negative regulation of ERAD pathway	BP	6	1	0.0164493	1
GO:0070938	contractile ring	CC	6	1	0.0164493	1
GO:0060187	cell pole	CC	6	1	0.0164493	1
GO:0017081	chloride channel regulator activity	MF	6	1	0.0164493	1
GO:0090599	alpha-glucosidase activity	MF	6	1	0.0164493	1
GO:0016427	tRNA (cytidine) methyltransferase activity	MF	6	1	0.0164493	1
GO:0140945	histone H3K4 monomethyltransferase activity	MF	6	1	0.0164493	1
GO:0036408	histone H3K14 acetyltransferase activity	MF	6	1	0.0164493	1
GO:0034976	response to endoplasmic reticulum stress	BP	196	3	0.0167143	1
GO:0045211	postsynaptic membrane	CC	206	3	0.0190559	1
GO:0048709	oligodendrocyte differentiation	BP	77	2	0.0190944	1
GO:0033632	regulation of cell-cell adhesion mediated by integrin	BP	7	1	0.019165	1
GO:1901386	negative regulation of voltage-gated calcium channel activity	BP	7	1	0.019165	1
GO:0097278	complement-dependent cytotoxicity	BP	7	1	0.019165	1
GO:1903659	regulation of complement-dependent cytotoxicity	BP	7	1	0.019165	1
GO:1902773	GTPase activator complex	CC	7	1	0.019165	1
GO:0005225	volume-sensitive anion channel activity	MF	7	1	0.019165	1
GO:0140999	histone H3K4 trimethyltransferase activity	MF	7	1	0.019165	1
GO:0043995	histone H4K5 acetyltransferase activity	MF	7	1	0.019165	1
GO:0043996	histone H4K8 acetyltransferase activity	MF	7	1	0.019165	1
GO:0006959	humoral immune response	BP	211	3	0.0202918	1
GO:0070646	protein modification by small protein removal	BP	82	2	0.0214854	1
GO:0019065	receptor-mediated endocytosis of virus by host cell	BP	8	1	0.0218734	1
GO:0075509	endocytosis involved in viral entry into host cell	BP	8	1	0.0218734	1
GO:0033625	positive regulation of integrin activation	BP	8	1	0.0218734	1
GO:0032344	regulation of aldosterone metabolic process	BP	8	1	0.0218734	1
GO:0032347	regulation of aldosterone biosynthetic process	BP	8	1	0.0218734	1
GO:0060075	regulation of resting membrane potential	BP	8	1	0.0218734	1
GO:1903490	positive regulation of mitotic cytokinesis	BP	8	1	0.0218734	1
GO:0005247	voltage-gated chloride channel activity	MF	8	1	0.0218734	1
GO:0010484	histone H3 acetyltransferase activity	MF	8	1	0.0218734	1
GO:0098797	plasma membrane protein complex	CC	393	4	0.0226542	1
GO:0098796	membrane protein complex	CC	817	6	0.0236603	1
GO:0010820	positive regulation of T cell chemotaxis	BP	9	1	0.0245745	1
GO:0097067	cellular response to thyroid hormone stimulus	BP	9	1	0.0245745	1
GO:0000338	protein deneddylation	BP	9	1	0.0245745	1
GO:0007250	activation of NF-kappaB-inducing kinase activity	BP	9	1	0.0245745	1
GO:0071476	cellular hypotonic response	BP	9	1	0.0245745	1
GO:2001224	positive regulation of neuron migration	BP	9	1	0.0245745	1
GO:0034349	glial cell apoptotic process	BP	9	1	0.0245745	1
GO:0150005	enzyme activator complex	CC	9	1	0.0245745	1
GO:1990023	mitotic spindle midzone	CC	9	1	0.0245745	1
GO:0044666	MLL3/4 complex	CC	9	1	0.0245745	1
GO:0097450	astrocyte end-foot	CC	9	1	0.0245745	1
GO:0005942	phosphatidylinositol 3-kinase complex	CC	9	1	0.0245745	1
GO:0061578	K63-linked deubiquitinase activity	MF	9	1	0.0245745	1
GO:0043997	histone H4K12 acetyltransferase activity	MF	9	1	0.0245745	1
GO:0043547	positive regulation of GTPase activity	BP	89	2	0.0250301	1
GO:1905368	peptidase complex	CC	89	2	0.0250301	1
GO:0000151	ubiquitin ligase complex	CC	229	3	0.0251016	1
GO:0030425	dendrite	CC	408	4	0.0255647	1
GO:0097447	dendritic tree	CC	410	4	0.0259692	1
GO:0043204	perikaryon	CC	92	2	0.0266176	1
GO:0003674	molecular_function	MF	11807	38	0.0267035	1
GO:0010819	regulation of T cell chemotaxis	BP	10	1	0.0272684	1
GO:0032342	aldosterone biosynthetic process	BP	10	1	0.0272684	1
GO:0090030	regulation of steroid hormone biosynthetic process	BP	10	1	0.0272684	1
GO:1902412	regulation of mitotic cytokinesis	BP	10	1	0.0272684	1
GO:0001851	complement component C3b binding	MF	10	1	0.0272684	1
GO:0050864	regulation of B cell activation	BP	94	2	0.0276981	1
GO:0071887	leukocyte apoptotic process	BP	94	2	0.0276981	1
GO:0140535	intracellular protein-containing complex	CC	627	5	0.0282711	1
GO:0099106	ion channel regulator activity	MF	98	2	0.0299116	1
GO:0002467	germinal center formation	BP	11	1	0.0299549	1
GO:0045956	positive regulation of calcium ion-dependent exocytosis	BP	11	1	0.0299549	1
GO:0071888	macrophage apoptotic process	BP	11	1	0.0299549	1
GO:0006705	mineralocorticoid biosynthetic process	BP	11	1	0.0299549	1
GO:0006971	hypotonic response	BP	11	1	0.0299549	1
GO:0032341	aldosterone metabolic process	BP	11	1	0.0299549	1
GO:0032591	dendritic spine membrane	CC	11	1	0.0299549	1
GO:0042583	chromaffin granule	CC	11	1	0.0299549	1
GO:0030889	negative regulation of B cell proliferation	BP	12	1	0.0326343	1
GO:1902065	response to L-glutamate	BP	12	1	0.0326343	1
GO:0140131	positive regulation of lymphocyte chemotaxis	BP	12	1	0.0326343	1
GO:2001026	regulation of endothelial cell chemotaxis	BP	12	1	0.0326343	1
GO:0031645	negative regulation of nervous system process	BP	12	1	0.0326343	1
GO:0034309	primary alcohol biosynthetic process	BP	12	1	0.0326343	1
GO:0008212	mineralocorticoid metabolic process	BP	12	1	0.0326343	1
GO:0032634	interleukin-5 production	BP	12	1	0.0326343	1
GO:0032674	regulation of interleukin-5 production	BP	12	1	0.0326343	1
GO:0010485	histone H4 acetyltransferase activity	MF	12	1	0.0326343	1
GO:0015926	glucosidase activity	MF	12	1	0.0326343	1
GO:0016247	channel regulator activity	MF	104	2	0.0333597	1
GO:0009100	glycoprotein metabolic process	BP	256	3	0.0333748	1
GO:0042552	myelination	BP	106	2	0.0345422	1
GO:0141108	transporter regulator activity	MF	106	2	0.0345422	1
GO:0007272	ensheathment of neurons	BP	107	2	0.0351396	1
GO:0008366	axon ensheathment	BP	107	2	0.0351396	1
GO:0033631	cell-cell adhesion mediated by integrin	BP	13	1	0.0353064	1
GO:0043517	positive regulation of DNA damage response, signal transduction by p53 class mediator	BP	13	1	0.0353064	1
GO:0033623	regulation of integrin activation	BP	13	1	0.0353064	1
GO:0009642	response to light intensity	BP	13	1	0.0353064	1
GO:0032693	negative regulation of interleukin-10 production	BP	13	1	0.0353064	1
GO:0006957	complement activation, alternative pathway	BP	13	1	0.0353064	1
GO:0070628	proteasome binding	MF	13	1	0.0353064	1
GO:0017134	fibroblast growth factor binding	MF	13	1	0.0353064	1
GO:0045236	CXCR chemokine receptor binding	MF	13	1	0.0353064	1
GO:0042800	histone H3K4 methyltransferase activity	MF	13	1	0.0353064	1
GO:0008308	voltage-gated monoatomic anion channel activity	MF	13	1	0.0353064	1
GO:0008037	cell recognition	BP	108	2	0.035741	1
GO:0019898	extrinsic component of membrane	CC	108	2	0.035741	1
GO:0043197	dendritic spine	CC	111	2	0.0375693	1
GO:0005244	voltage-gated monoatomic ion channel activity	MF	111	2	0.0375693	1
GO:0022832	voltage-gated channel activity	MF	111	2	0.0375693	1
GO:2000114	regulation of establishment of cell polarity	BP	14	1	0.0379713	1
GO:0006978	DNA damage response, signal transduction by p53 class mediator resulting in transcription of p21 class mediator	BP	14	1	0.0379713	1
GO:0002544	chronic inflammatory response	BP	14	1	0.0379713	1
GO:0005858	axonemal dynein complex	CC	14	1	0.0379713	1
GO:0043395	heparan sulfate proteoglycan binding	MF	14	1	0.0379713	1
GO:0008574	plus-end-directed microtubule motor activity	MF	14	1	0.0379713	1
GO:0044309	neuron spine	CC	112	2	0.0381866	1
GO:0005575	cellular_component	CC	11977	38	0.0385357	1
GO:0005875	microtubule associated complex	CC	114	2	0.039433	1
GO:0008234	cysteine-type peptidase activity	MF	114	2	0.039433	1
GO:0070129	regulation of mitochondrial translation	BP	15	1	0.040629	1
GO:0042772	DNA damage response, signal transduction resulting in transcription	BP	15	1	0.040629	1
GO:2000434	regulation of protein neddylation	BP	15	1	0.040629	1
GO:1901020	negative regulation of calcium ion transmembrane transporter activity	BP	15	1	0.040629	1
GO:1901623	regulation of lymphocyte chemotaxis	BP	15	1	0.040629	1
GO:0006700	C21-steroid hormone biosynthetic process	BP	15	1	0.040629	1
GO:0010566	regulation of ketone biosynthetic process	BP	15	1	0.040629	1
GO:0046184	aldehyde biosynthetic process	BP	15	1	0.040629	1
GO:0046885	regulation of hormone biosynthetic process	BP	15	1	0.040629	1
GO:0002097	tRNA wobble base modification	BP	15	1	0.040629	1
GO:0032616	interleukin-13 production	BP	15	1	0.040629	1
GO:0032656	regulation of interleukin-13 production	BP	15	1	0.040629	1
GO:1905370	serine-type endopeptidase complex	CC	15	1	0.040629	1
GO:0043194	axon initial segment	CC	15	1	0.040629	1
GO:0015271	outward rectifier potassium channel activity	MF	15	1	0.040629	1
GO:0001508	action potential	BP	120	2	0.0432639	1
GO:0032878	regulation of establishment or maintenance of cell polarity	BP	16	1	0.0432795	1
GO:0046794	transport of virus	BP	16	1	0.0432795	1
GO:0035372	protein localization to microtubule	BP	16	1	0.0432795	1
GO:0097066	response to thyroid hormone	BP	16	1	0.0432795	1
GO:0030449	regulation of complement activation	BP	16	1	0.0432795	1
GO:0099523	presynaptic cytosol	CC	16	1	0.0432795	1
GO:0036019	endolysosome	CC	16	1	0.0432795	1
GO:0008201	heparin binding	MF	122	2	0.0445709	1
GO:0008757	S-adenosylmethionine-dependent methyltransferase activity	MF	122	2	0.0445709	1
GO:0016746	acyltransferase activity	MF	489	4	0.0451058	1
GO:0033630	positive regulation of cell adhesion mediated by integrin	BP	17	1	0.0459229	1
GO:0035767	endothelial cell chemotaxis	BP	17	1	0.0459229	1
GO:0032281	AMPA glutamate receptor complex	CC	17	1	0.0459229	1
GO:1905286	serine-type peptidase complex	CC	17	1	0.0459229	1
GO:0097449	astrocyte projection	CC	17	1	0.0459229	1
GO:0008656	cysteine-type endopeptidase activator activity involved in apoptotic process	MF	17	1	0.0459229	1
GO:0004402	histone acetyltransferase activity	MF	17	1	0.0459229	1
GO:0050699	WW domain binding	MF	17	1	0.0459229	1
GO:0001846	opsonin binding	MF	17	1	0.0459229	1
GO:0097060	synaptic membrane	CC	291	3	0.0459655	1
GO:0043087	regulation of GTPase activity	BP	125	2	0.0465588	1
GO:0062125	regulation of mitochondrial gene expression	BP	18	1	0.0485592	1
GO:0031167	rRNA methylation	BP	18	1	0.0485592	1
GO:1901385	regulation of voltage-gated calcium channel activity	BP	18	1	0.0485592	1
GO:0120255	olefinic compound biosynthetic process	BP	18	1	0.0485592	1
GO:0050855	regulation of B cell receptor signaling pathway	BP	18	1	0.0485592	1
GO:0071108	protein K48-linked deubiquitination	BP	18	1	0.0485592	1
GO:0098688	parallel fiber to Purkinje cell synapse	CC	18	1	0.0485592	1
GO:0051960	regulation of nervous system development	BP	298	3	0.0487313	1
GO:0043161	proteasome-mediated ubiquitin-dependent protein catabolic process	BP	301	3	0.0499414	1
GO:0001783	B cell apoptotic process	BP	19	1	0.0511884	1
GO:1904292	regulation of ERAD pathway	BP	19	1	0.0511884	1
GO:0006925	inflammatory cell apoptotic process	BP	19	1	0.0511884	1
GO:0001675	acrosome assembly	BP	19	1	0.0511884	1
GO:0071682	endocytic vesicle lumen	CC	19	1	0.0511884	1
GO:0061733	peptide-lysine-N-acetyltransferase activity	MF	19	1	0.0511884	1
GO:0050851	antigen receptor-mediated signaling pathway	BP	132	2	0.0513218	1
GO:0071805	potassium ion transmembrane transport	BP	134	2	0.0527139	1
GO:0045116	protein neddylation	BP	20	1	0.0538104	1
GO:0009083	branched-chain amino acid catabolic process	BP	20	1	0.0538104	1
GO:0010818	T cell chemotaxis	BP	20	1	0.0538104	1
GO:0033622	integrin activation	BP	20	1	0.0538104	1
GO:0032809	neuronal cell body membrane	CC	20	1	0.0538104	1
GO:0016505	peptidase activator activity involved in apoptotic process	MF	20	1	0.0538104	1
GO:0017147	Wnt-protein binding	MF	20	1	0.0538104	1
GO:0050857	positive regulation of antigen receptor-mediated signaling pathway	BP	21	1	0.0564254	1
GO:1902410	mitotic cytokinetic process	BP	21	1	0.0564254	1
GO:1901798	positive regulation of signal transduction by p53 class mediator	BP	21	1	0.0564254	1
GO:0006516	glycoprotein catabolic process	BP	21	1	0.0564254	1
GO:0005689	U12-type spliceosomal complex	CC	21	1	0.0564254	1
GO:0001848	complement binding	MF	21	1	0.0564254	1
GO:0050920	regulation of chemotaxis	BP	142	2	0.0584156	1
GO:1901381	positive regulation of potassium ion transmembrane transport	BP	22	1	0.0590333	1
GO:0048714	positive regulation of oligodendrocyte differentiation	BP	22	1	0.0590333	1
GO:0044298	cell body membrane	CC	22	1	0.0590333	1
GO:0080008	Cul4-RING E3 ubiquitin ligase complex	CC	22	1	0.0590333	1
GO:0002080	acrosomal membrane	CC	22	1	0.0590333	1
GO:0034212	peptide N-acetyltransferase activity	MF	22	1	0.0590333	1
GO:0008168	methyltransferase activity	MF	143	2	0.0591429	1
GO:0034703	cation channel complex	CC	144	2	0.0598735	1
GO:2001258	negative regulation of cation channel activity	BP	23	1	0.0616342	1
GO:0050869	negative regulation of B cell activation	BP	23	1	0.0616342	1
GO:0090630	activation of GTPase activity	BP	23	1	0.0616342	1
GO:0002363	alpha-beta T cell lineage commitment	BP	23	1	0.0616342	1
GO:0043373	CD4-positive, alpha-beta T cell lineage commitment	BP	23	1	0.0616342	1
GO:0016540	protein autoprocessing	BP	23	1	0.0616342	1
GO:0019886	antigen processing and presentation of exogenous peptide antigen via MHC class II	BP	23	1	0.0616342	1
GO:0005834	heterotrimeric G-protein complex	CC	23	1	0.0616342	1
GO:0008180	COP9 signalosome	CC	23	1	0.0616342	1
GO:0001968	fibronectin binding	MF	23	1	0.0616342	1
GO:0043236	laminin binding	MF	23	1	0.0616342	1
GO:0043025	neuronal cell body	CC	333	3	0.0637555	1
GO:1903170	negative regulation of calcium ion transmembrane transport	BP	24	1	0.0642281	1
GO:0007212	G protein-coupled dopamine receptor signaling pathway	BP	24	1	0.0642281	1
GO:0097431	mitotic spindle pole	CC	24	1	0.0642281	1
GO:0016628	oxidoreductase activity, acting on the CH-CH group of donors, NAD or NADP as acceptor	MF	24	1	0.0642281	1
GO:0016741	transferase activity, transferring one-carbon groups	MF	150	2	0.0643222	1
GO:0099503	secretory vesicle	CC	788	5	0.0643835	1
GO:0051603	proteolysis involved in protein catabolic process	BP	551	4	0.0645002	1
GO:0031982	vesicle	CC	2768	12	0.0665848	1
GO:0086010	membrane depolarization during action potential	BP	25	1	0.066815	1
GO:0043268	positive regulation of potassium ion transport	BP	25	1	0.066815	1
GO:0043369	CD4-positive or CD8-positive, alpha-beta T cell lineage commitment	BP	25	1	0.066815	1
GO:0099522	cytosolic region	CC	25	1	0.066815	1
GO:0008175	tRNA methyltransferase activity	MF	25	1	0.066815	1
GO:0006813	potassium ion transport	BP	154	2	0.0673488	1
GO:0043170	macromolecule metabolic process	BP	6064	22	0.0675967	1
GO:0008152	metabolic process	BP	7491	26	0.0676345	1
GO:0016747	acyltransferase activity, transferring groups other than amino-acyl groups	MF	156	2	0.0688798	1
GO:0050922	negative regulation of chemotaxis	BP	26	1	0.0693949	1
GO:0016486	peptide hormone processing	BP	26	1	0.0693949	1
GO:0008207	C21-steroid hormone metabolic process	BP	26	1	0.0693949	1
GO:0009081	branched-chain amino acid metabolic process	BP	26	1	0.0693949	1
GO:0000154	rRNA modification	BP	26	1	0.0693949	1
GO:1902108	regulation of mitochondrial membrane permeability involved in apoptotic process	BP	26	1	0.0693949	1
GO:0007431	salivary gland development	BP	26	1	0.0693949	1
GO:0002495	antigen processing and presentation of peptide antigen via MHC class II	BP	26	1	0.0693949	1
GO:1905360	GTPase complex	CC	26	1	0.0693949	1
GO:0008328	ionotropic glutamate receptor complex	CC	26	1	0.0693949	1
GO:0061134	peptidase regulator activity	MF	157	2	0.0696497	1
GO:0002250	adaptive immune response	BP	347	3	0.0703052	1
GO:0036477	somatodendritic compartment	CC	569	4	0.070845	1
GO:0032259	methylation	BP	159	2	0.071198	1
GO:2000406	positive regulation of T cell migration	BP	27	1	0.0719678	1
GO:0033173	calcineurin-NFAT signaling cascade	BP	27	1	0.0719678	1
GO:0032467	positive regulation of cytokinesis	BP	27	1	0.0719678	1
GO:0045577	regulation of B cell differentiation	BP	27	1	0.0719678	1
GO:0002504	antigen processing and presentation of peptide or polysaccharide antigen via MHC class II	BP	27	1	0.0719678	1
GO:0050769	positive regulation of neurogenesis	BP	160	2	0.0719765	1
GO:0042445	hormone metabolic process	BP	160	2	0.0719765	1
GO:0005515	protein binding	MF	9816	32	0.0743846	1
GO:0140448	signaling receptor ligand precursor processing	BP	28	1	0.0745338	1
GO:0032350	regulation of hormone metabolic process	BP	28	1	0.0745338	1
GO:0043516	regulation of DNA damage response, signal transduction by p53 class mediator	BP	28	1	0.0745338	1
GO:0097720	calcineurin-mediated signaling	BP	28	1	0.0745338	1
GO:0002360	T cell lineage commitment	BP	28	1	0.0745338	1
GO:0007157	heterophilic cell-cell adhesion via plasma membrane cell adhesion molecules	BP	28	1	0.0745338	1
GO:0032094	response to food	BP	28	1	0.0745338	1
GO:0051233	spindle midzone	CC	28	1	0.0745338	1
GO:0045202	synapse	CC	1083	6	0.0750711	1
GO:0006364	rRNA processing	BP	165	2	0.0759105	1
GO:0006473	protein acetylation	BP	29	1	0.0770929	1
GO:0017158	regulation of calcium ion-dependent exocytosis	BP	29	1	0.0770929	1
GO:0006691	leukotriene metabolic process	BP	29	1	0.0770929	1
GO:0120178	steroid hormone biosynthetic process	BP	29	1	0.0770929	1
GO:0002478	antigen processing and presentation of exogenous peptide antigen	BP	29	1	0.0770929	1
GO:0097386	glial cell projection	CC	29	1	0.0770929	1
GO:0031904	endosome lumen	CC	29	1	0.0770929	1
GO:0140938	histone H3 methyltransferase activity	MF	29	1	0.0770929	1
GO:0048247	lymphocyte chemotaxis	BP	30	1	0.079645	1
GO:0033028	myeloid cell apoptotic process	BP	30	1	0.079645	1
GO:0030488	tRNA methylation	BP	30	1	0.079645	1
GO:2001222	regulation of neuron migration	BP	30	1	0.079645	1
GO:0048020	CCR chemokine receptor binding	MF	30	1	0.079645	1
GO:0110165	cellular anatomical entity	CC	11903	37	0.079895	1
GO:0050794	regulation of cellular process	BP	7241	25	0.0812199	1
GO:2000403	positive regulation of lymphocyte migration	BP	31	1	0.0821903	1
GO:0051602	response to electrical stimulus	BP	31	1	0.0821903	1
GO:0031641	regulation of myelination	BP	31	1	0.0821903	1
GO:0098878	neurotransmitter receptor complex	CC	31	1	0.0821903	1
GO:0005539	glycosaminoglycan binding	MF	173	2	0.082345	1
GO:0043209	myelin sheath	CC	32	1	0.0847287	1
GO:0043028	cysteine-type endopeptidase regulator activity involved in apoptotic process	MF	32	1	0.0847287	1
GO:0010596	negative regulation of endothelial cell migration	BP	33	1	0.0872602	1
GO:0032506	cytokinetic process	BP	33	1	0.0872602	1
GO:1903573	negative regulation of response to endoplasmic reticulum stress	BP	33	1	0.0872602	1
GO:0042181	ketone biosynthetic process	BP	33	1	0.0872602	1
GO:0006911	phagocytosis, engulfment	BP	33	1	0.0872602	1
GO:0009303	rRNA transcription	BP	33	1	0.0872602	1
GO:0005871	kinesin complex	CC	33	1	0.0872602	1
GO:0032590	dendrite membrane	CC	33	1	0.0872602	1
GO:0031234	extrinsic component of cytoplasmic side of plasma membrane	CC	33	1	0.0872602	1
GO:0048487	beta-tubulin binding	MF	33	1	0.0872602	1
GO:0010001	glial cell differentiation	BP	179	2	0.0872787	1
GO:0044297	cell body	CC	381	3	0.0874242	1
GO:0043005	neuron projection	CC	870	5	0.0897678	1
GO:0035272	exocrine system development	BP	34	1	0.0897849	1
GO:0043065	positive regulation of apoptotic process	BP	386	3	0.0900806	1
GO:0032413	negative regulation of ion transmembrane transporter activity	BP	35	1	0.0923028	1
GO:0046902	regulation of mitochondrial membrane permeability	BP	35	1	0.0923028	1
GO:1902930	regulation of alcohol biosynthetic process	BP	35	1	0.0923028	1
GO:0045687	positive regulation of glial cell differentiation	BP	35	1	0.0923028	1
GO:0031974	membrane-enclosed lumen	CC	3881	15	0.0926006	1
GO:0043233	organelle lumen	CC	3881	15	0.0926006	1
GO:0070013	intracellular organelle lumen	CC	3881	15	0.0926006	1
GO:0051926	negative regulation of calcium ion transport	BP	36	1	0.0948139	1
GO:0006693	prostaglandin metabolic process	BP	36	1	0.0948139	1
GO:0043368	positive T cell selection	BP	36	1	0.0948139	1
GO:0030574	collagen catabolic process	BP	36	1	0.0948139	1
GO:0008080	N-acetyltransferase activity	MF	36	1	0.0948139	1
GO:0015459	potassium channel regulator activity	MF	36	1	0.0948139	1
GO:0017069	snRNA binding	MF	36	1	0.0948139	1
GO:0098660	inorganic ion transmembrane transport	BP	631	4	0.0950729	1
GO:0010498	proteasomal protein catabolic process	BP	396	3	0.0954955	1
GO:0042113	B cell activation	BP	190	2	0.0965488	1
GO:0043068	positive regulation of programmed cell death	BP	399	3	0.0971461	1
GO:1903307	positive regulation of regulated secretory pathway	BP	37	1	0.0973182	1
GO:0006692	prostanoid metabolic process	BP	37	1	0.0973182	1
GO:0006497	protein lipidation	BP	37	1	0.0973182	1
GO:0019884	antigen processing and presentation of exogenous antigen	BP	37	1	0.0973182	1
GO:0008009	chemokine activity	MF	37	1	0.0973182	1
GO:0002253	activation of immune response	BP	400	3	0.097699	1
GO:0003713	transcription coactivator activity	MF	192	2	0.0982641	1
GO:1901681	sulfur compound binding	MF	192	2	0.0982641	1
GO:2000404	regulation of T cell migration	BP	38	1	0.0998157	1
GO:1903351	cellular response to dopamine	BP	38	1	0.0998157	1
GO:0030159	signaling receptor complex adaptor activity	MF	38	1	0.0998157	1
GO:1904062	regulation of monoatomic cation transmembrane transport	BP	195	2	0.100853	1
GO:0008017	microtubule binding	MF	195	2	0.100853	1
GO:0051962	positive regulation of nervous system development	BP	196	2	0.101721	1
GO:0033628	regulation of cell adhesion mediated by integrin	BP	39	1	0.102307	1
GO:1901019	regulation of calcium ion transmembrane transporter activity	BP	39	1	0.102307	1
GO:1903350	response to dopamine	BP	39	1	0.102307	1
GO:0033363	secretory granule organization	BP	39	1	0.102307	1
GO:0035577	azurophil granule membrane	CC	39	1	0.102307	1
GO:0016072	rRNA metabolic process	BP	199	2	0.104336	1
GO:0032410	negative regulation of transporter activity	BP	40	1	0.104791	1
GO:0032147	activation of protein kinase activity	BP	40	1	0.104791	1
GO:0099024	plasma membrane invagination	BP	40	1	0.104791	1
GO:0071868	cellular response to monoamine stimulus	BP	40	1	0.104791	1
GO:0071870	cellular response to catecholamine stimulus	BP	40	1	0.104791	1
GO:0072698	protein localization to microtubule cytoskeleton	BP	40	1	0.104791	1
GO:0030141	secretory granule	CC	656	4	0.105842	1
GO:0001906	cell killing	BP	202	2	0.106969	1
GO:0003254	regulation of membrane depolarization	BP	41	1	0.107268	1
GO:2000059	negative regulation of ubiquitin-dependent protein catabolic process	BP	41	1	0.107268	1
GO:0042158	lipoprotein biosynthetic process	BP	41	1	0.107268	1
GO:1901799	negative regulation of proteasomal protein catabolic process	BP	41	1	0.107268	1
GO:0071470	cellular response to osmotic stress	BP	41	1	0.107268	1
GO:0031638	zymogen activation	BP	41	1	0.107268	1
GO:0010257	NADH dehydrogenase complex assembly	BP	41	1	0.107268	1
GO:0032981	mitochondrial respiratory chain complex I assembly	BP	41	1	0.107268	1
GO:0032589	neuron projection membrane	CC	41	1	0.107268	1
GO:0030286	dynein complex	CC	41	1	0.107268	1
GO:0030424	axon	CC	419	3	0.108449	1
GO:0071867	response to monoamine	BP	42	1	0.109739	1
GO:0071869	response to catecholamine	BP	42	1	0.109739	1
GO:0032613	interleukin-10 production	BP	42	1	0.109739	1
GO:0032653	regulation of interleukin-10 production	BP	42	1	0.109739	1
GO:0051965	positive regulation of synapse assembly	BP	42	1	0.109739	1
GO:0044304	main axon	CC	42	1	0.109739	1
GO:0034707	chloride channel complex	CC	42	1	0.109739	1
GO:0022836	gated channel activity	MF	207	2	0.111399	1
GO:0042446	hormone biosynthetic process	BP	43	1	0.112203	1
GO:0035097	histone methyltransferase complex	CC	43	1	0.112203	1
GO:0016627	oxidoreductase activity, acting on the CH-CH group of donors	MF	43	1	0.112203	1
GO:0031410	cytoplasmic vesicle	CC	1788	8	0.112965	1
GO:0006511	ubiquitin-dependent protein catabolic process	BP	429	3	0.114288	1
GO:0098793	presynapse	CC	429	3	0.114288	1
GO:0097708	intracellular vesicle	CC	1794	8	0.114614	1
GO:0090559	regulation of membrane permeability	BP	44	1	0.11466	1
GO:0010324	membrane invagination	BP	44	1	0.11466	1
GO:0005771	multivesicular body	CC	44	1	0.11466	1
GO:0016279	protein-lysine N-methyltransferase activity	MF	44	1	0.11466	1
GO:0044380	protein localization to cytoskeleton	BP	45	1	0.117111	1
GO:0045058	T cell selection	BP	45	1	0.117111	1
GO:0016278	lysine N-methyltransferase activity	MF	45	1	0.117111	1
GO:0005730	nucleolus	CC	686	4	0.119481	1
GO:0034765	regulation of monoatomic ion transmembrane transport	BP	216	2	0.119493	1
GO:0050772	positive regulation of axonogenesis	BP	46	1	0.119555	1
GO:0050853	B cell receptor signaling pathway	BP	46	1	0.119555	1
GO:0000502	proteasome complex	CC	46	1	0.119555	1
GO:0000315	organellar large ribosomal subunit	CC	46	1	0.119555	1
GO:0005762	mitochondrial large ribosomal subunit	CC	46	1	0.119555	1
GO:0003777	microtubule motor activity	MF	46	1	0.119555	1
GO:0098631	cell adhesion mediator activity	MF	46	1	0.119555	1
GO:0019941	modification-dependent protein catabolic process	BP	439	3	0.120247	1
GO:2000026	regulation of multicellular organismal development	BP	954	5	0.120527	1
GO:0030888	regulation of B cell proliferation	BP	47	1	0.121992	1
GO:0006956	complement activation	BP	47	1	0.121992	1
GO:0042054	histone methyltransferase activity	MF	47	1	0.121992	1
GO:0043632	modification-dependent macromolecule catabolic process	BP	443	3	0.122663	1
GO:0034220	monoatomic ion transmembrane transport	BP	694	4	0.123245	1
GO:0050854	regulation of antigen receptor-mediated signaling pathway	BP	48	1	0.124423	1
GO:0045806	negative regulation of endocytosis	BP	48	1	0.124423	1
GO:0017156	calcium-ion regulated exocytosis	BP	48	1	0.124423	1
GO:0031093	platelet alpha granule lumen	CC	48	1	0.124423	1
GO:0016504	peptidase activator activity	MF	48	1	0.124423	1
GO:0042379	chemokine receptor binding	MF	48	1	0.124423	1
GO:0002429	immune response-activating cell surface receptor signaling pathway	BP	222	2	0.12497	1
GO:0050776	regulation of immune response	BP	698	4	0.125147	1
GO:0051345	positive regulation of hydrolase activity	BP	224	2	0.126809	1
GO:0030667	secretory granule membrane	CC	226	2	0.128655	1
GO:1904063	negative regulation of cation transmembrane transport	BP	50	1	0.129265	1
GO:0042130	negative regulation of T cell proliferation	BP	50	1	0.129265	1
GO:0060076	excitatory synapse	CC	50	1	0.129265	1
GO:0008173	RNA methyltransferase activity	MF	50	1	0.129265	1
GO:0035064	methylated histone binding	MF	50	1	0.129265	1
GO:0043085	positive regulation of catalytic activity	BP	455	3	0.13002	1
GO:0008150	biological_process	BP	11361	35	0.130045	1
GO:0002067	glandular epithelial cell differentiation	BP	51	1	0.131676	1
GO:1901568	fatty acid derivative metabolic process	BP	51	1	0.131676	1
GO:0140034	methylation-dependent protein binding	MF	51	1	0.131676	1
GO:0071214	cellular response to abiotic stimulus	BP	231	2	0.133298	1
GO:0104004	cellular response to environmental stimulus	BP	231	2	0.133298	1
GO:0065007	biological regulation	BP	7943	26	0.134072	1
GO:2000401	regulation of lymphocyte migration	BP	52	1	0.134081	1
GO:1903051	negative regulation of proteolysis involved in protein catabolic process	BP	52	1	0.134081	1
GO:0071230	cellular response to amino acid stimulus	BP	52	1	0.134081	1
GO:0017018	myosin phosphatase activity	MF	52	1	0.134081	1
GO:0030145	manganese ion binding	MF	52	1	0.134081	1
GO:0050840	extracellular matrix binding	MF	52	1	0.134081	1
GO:0005654	nucleoplasm	CC	2802	11	0.13616	1
GO:0034766	negative regulation of monoatomic ion transmembrane transport	BP	53	1	0.136479	1
GO:0048002	antigen processing and presentation of peptide antigen	BP	53	1	0.136479	1
GO:0005518	collagen binding	MF	53	1	0.136479	1
GO:0042254	ribosome biogenesis	BP	235	2	0.137041	1
GO:0140110	transcription regulator activity	MF	1279	6	0.137252	1
GO:0030163	protein catabolic process	BP	723	4	0.137319	1
GO:0042063	gliogenesis	BP	237	2	0.138922	1
GO:1901379	regulation of potassium ion transmembrane transport	BP	55	1	0.141256	1
GO:0016410	N-acyltransferase activity	MF	55	1	0.141256	1
GO:0005249	voltage-gated potassium channel activity	MF	55	1	0.141256	1
GO:0000281	mitotic cytokinesis	BP	56	1	0.143635	1
GO:0072678	T cell migration	BP	56	1	0.143635	1
GO:0032465	regulation of cytokinesis	BP	56	1	0.143635	1
GO:0050810	regulation of steroid biosynthetic process	BP	56	1	0.143635	1
GO:0006081	cellular aldehyde metabolic process	BP	56	1	0.143635	1
GO:0014015	positive regulation of gliogenesis	BP	56	1	0.143635	1
GO:0050767	regulation of neurogenesis	BP	244	2	0.145548	1
GO:0016407	acetyltransferase activity	MF	57	1	0.146007	1
GO:0005254	chloride channel activity	MF	57	1	0.146007	1
GO:0006897	endocytosis	BP	481	3	0.14649	1
GO:0002768	immune response-regulating cell surface receptor signaling pathway	BP	246	2	0.147454	1
GO:0045921	positive regulation of exocytosis	BP	58	1	0.148373	1
GO:0071229	cellular response to acid chemical	BP	58	1	0.148373	1
GO:0001843	neural tube closure	BP	58	1	0.148373	1
GO:0000123	histone acetyltransferase complex	CC	58	1	0.148373	1
GO:0006955	immune response	BP	1309	6	0.14851	1
GO:2001257	regulation of cation channel activity	BP	59	1	0.150733	1
GO:0050672	negative regulation of lymphocyte proliferation	BP	59	1	0.150733	1
GO:0030330	DNA damage response, signal transduction by p53 class mediator	BP	59	1	0.150733	1
GO:0060606	tube closure	BP	59	1	0.150733	1
GO:0001510	RNA methylation	BP	59	1	0.150733	1
GO:0050789	regulation of biological process	BP	7674	25	0.152481	1
GO:0006970	response to osmotic stress	BP	60	1	0.153086	1
GO:0000049	tRNA binding	MF	60	1	0.153086	1
GO:0010959	regulation of metal ion transport	BP	254	2	0.15513	1
GO:0032945	negative regulation of mononuclear cell proliferation	BP	61	1	0.155433	1
GO:0019538	protein metabolic process	BP	3202	12	0.156106	1
GO:0098794	postsynapse	CC	497	3	0.15696	1
GO:0030593	neutrophil chemotaxis	BP	62	1	0.157773	1
GO:0014020	primary neural tube formation	BP	62	1	0.157773	1
GO:0008285	negative regulation of cell population proliferation	BP	499	3	0.158285	1
GO:0000978	RNA polymerase II cis-regulatory region sequence-specific DNA binding	MF	765	4	0.158824	1
GO:0033108	mitochondrial respiratory chain complex assembly	BP	63	1	0.160107	1
GO:0015631	tubulin binding	MF	261	2	0.16191	1
GO:0043266	regulation of potassium ion transport	BP	64	1	0.162435	1
GO:1905897	regulation of response to endoplasmic reticulum stress	BP	64	1	0.162435	1
GO:0051781	positive regulation of cell division	BP	64	1	0.162435	1
GO:0031248	protein acetyltransferase complex	CC	64	1	0.162435	1
GO:0004843	cysteine-type deubiquitinase activity	MF	64	1	0.162435	1
GO:0008276	protein methyltransferase activity	MF	64	1	0.162435	1
GO:0044238	primary metabolic process	BP	6654	22	0.164379	1
GO:0070098	chemokine-mediated signaling pathway	BP	65	1	0.164757	1
GO:0045171	intercellular bridge	CC	65	1	0.164757	1
GO:1902493	acetyltransferase complex	CC	65	1	0.164757	1
GO:0031091	platelet alpha granule	CC	65	1	0.164757	1
GO:0004553	hydrolase activity, hydrolyzing O-glycosyl compounds	MF	65	1	0.164757	1
GO:0071840	cellular component organization or biogenesis	BP	4579	16	0.16698	1
GO:0042100	B cell proliferation	BP	66	1	0.167072	1
GO:0007156	homophilic cell adhesion via plasma membrane adhesion molecules	BP	66	1	0.167072	1
GO:2000278	regulation of DNA biosynthetic process	BP	66	1	0.167072	1
GO:0001841	neural tube formation	BP	66	1	0.167072	1
GO:0004722	protein serine/threonine phosphatase activity	MF	66	1	0.167072	1
GO:0000987	cis-regulatory region sequence-specific DNA binding	MF	783	4	0.168418	1
GO:0070227	lymphocyte apoptotic process	BP	67	1	0.169381	1
GO:0070664	negative regulation of leukocyte proliferation	BP	67	1	0.169381	1
GO:0090316	positive regulation of intracellular protein transport	BP	67	1	0.169381	1
GO:0019897	extrinsic component of plasma membrane	CC	67	1	0.169381	1
GO:0000313	organellar ribosome	CC	67	1	0.169381	1
GO:0005761	mitochondrial ribosome	CC	67	1	0.169381	1
GO:0090288	negative regulation of cellular response to growth factor stimulus	BP	68	1	0.171683	1
GO:0097250	mitochondrial respirasome assembly	BP	68	1	0.171683	1
GO:0034708	methyltransferase complex	CC	68	1	0.171683	1
GO:0043227	membrane-bounded organelle	CC	8874	28	0.173298	1
GO:0033627	cell adhesion mediated by integrin	BP	69	1	0.17398	1
GO:0016579	protein deubiquitination	BP	69	1	0.17398	1
GO:0002690	positive regulation of leukocyte chemotaxis	BP	69	1	0.17398	1
GO:0043367	CD4-positive, alpha-beta T cell differentiation	BP	69	1	0.17398	1
GO:0101005	deubiquitinase activity	MF	69	1	0.17398	1
GO:0005253	monoatomic anion channel activity	MF	69	1	0.17398	1
GO:0008637	apoptotic mitochondrial changes	BP	70	1	0.17627	1
GO:1990868	response to chemokine	BP	70	1	0.17627	1
GO:1990869	cellular response to chemokine	BP	70	1	0.17627	1
GO:0099072	regulation of postsynaptic membrane neurotransmitter receptor levels	BP	70	1	0.17627	1
GO:0071677	positive regulation of mononuclear cell migration	BP	70	1	0.17627	1
GO:0034308	primary alcohol metabolic process	BP	70	1	0.17627	1
GO:0005267	potassium channel activity	MF	70	1	0.17627	1
GO:0004175	endopeptidase activity	MF	276	2	0.176621	1
GO:0019218	regulation of steroid metabolic process	BP	71	1	0.178554	1
GO:0140993	histone modifying activity	MF	278	2	0.178599	1
GO:0005886	plasma membrane	CC	3617	13	0.178882	1
GO:0061640	cytoskeleton-dependent cytokinesis	BP	72	1	0.180832	1
GO:0042157	lipoprotein metabolic process	BP	72	1	0.180832	1
GO:0055038	recycling endosome membrane	CC	72	1	0.180832	1
GO:0003774	cytoskeletal motor activity	MF	72	1	0.180832	1
GO:0002684	positive regulation of immune system process	BP	806	4	0.18098	1
GO:0050790	regulation of catalytic activity	BP	806	4	0.18098	1
GO:0051051	negative regulation of transport	BP	281	2	0.181573	1
GO:0006400	tRNA modification	BP	73	1	0.183104	1
GO:0019783	ubiquitin-like protein peptidase activity	MF	73	1	0.183104	1
GO:0008170	N-methyltransferase activity	MF	73	1	0.183104	1
GO:0034763	negative regulation of transmembrane transport	BP	74	1	0.185369	1
GO:0043271	negative regulation of monoatomic ion transport	BP	74	1	0.185369	1
GO:0031644	regulation of nervous system process	BP	74	1	0.185369	1
GO:1901890	positive regulation of cell junction assembly	BP	74	1	0.185369	1
GO:0005216	monoatomic ion channel activity	MF	285	2	0.185551	1
GO:0006338	chromatin remodeling	BP	542	3	0.187603	1
GO:0061024	membrane organization	BP	542	3	0.187603	1
GO:0032588	trans-Golgi network membrane	CC	75	1	0.187629	1
GO:0005776	autophagosome	CC	75	1	0.187629	1
GO:1902749	regulation of cell cycle G2/M phase transition	BP	76	1	0.189882	1
GO:0014013	regulation of gliogenesis	BP	76	1	0.189882	1
GO:0043202	lysosomal lumen	CC	76	1	0.189882	1
GO:0060284	regulation of cell development	BP	548	3	0.191807	1
GO:0051899	membrane depolarization	BP	77	1	0.192129	1
GO:0007006	mitochondrial membrane organization	BP	77	1	0.192129	1
GO:1901796	regulation of signal transduction by p53 class mediator	BP	77	1	0.192129	1
GO:1990266	neutrophil migration	BP	78	1	0.19437	1
GO:0032963	collagen metabolic process	BP	78	1	0.19437	1
GO:1902476	chloride transmembrane transport	BP	78	1	0.19437	1
GO:0007005	mitochondrion organization	BP	295	2	0.195552	1
GO:0072676	lymphocyte migration	BP	79	1	0.196605	1
GO:0009063	amino acid catabolic process	BP	79	1	0.196605	1
GO:0043200	response to amino acid	BP	79	1	0.196605	1
GO:0050778	positive regulation of immune response	BP	555	3	0.196745	1
GO:0030098	lymphocyte differentiation	BP	297	2	0.197561	1
GO:0034762	regulation of transmembrane transport	BP	297	2	0.197561	1
GO:0046649	lymphocyte activation	BP	559	3	0.199581	1
GO:0031981	nuclear lumen	CC	3031	11	0.20084	1
GO:0044344	cellular response to fibroblast growth factor stimulus	BP	81	1	0.201057	1
GO:0071482	cellular response to light stimulus	BP	81	1	0.201057	1
GO:0001838	embryonic epithelial tube formation	BP	81	1	0.201057	1
GO:0001676	long-chain fatty acid metabolic process	BP	81	1	0.201057	1
GO:0015934	large ribosomal subunit	CC	81	1	0.201057	1
GO:0098662	inorganic cation transmembrane transport	BP	564	3	0.20314	1
GO:0036503	ERAD pathway	BP	82	1	0.203274	1
GO:0043269	regulation of monoatomic ion transport	BP	304	2	0.204614	1
GO:0072562	blood microparticle	CC	83	1	0.205485	1
GO:0010720	positive regulation of cell development	BP	305	2	0.205624	1
GO:0050896	response to stimulus	BP	5778	19	0.207098	1
GO:0050770	regulation of axonogenesis	BP	84	1	0.20769	1
GO:0002688	regulation of leukocyte chemotaxis	BP	84	1	0.20769	1
GO:0033559	unsaturated fatty acid metabolic process	BP	84	1	0.20769	1
GO:0070062	extracellular exosome	CC	1452	6	0.2077	1
GO:0098655	monoatomic cation transmembrane transport	BP	571	3	0.208151	1
GO:0006811	monoatomic ion transport	BP	855	4	0.208775	1
GO:0006508	proteolysis	BP	1152	5	0.209604	1
GO:0015108	chloride transmembrane transporter activity	MF	85	1	0.209889	1
GO:0019882	antigen processing and presentation	BP	86	1	0.212082	1
GO:0001817	regulation of cytokine production	BP	578	3	0.21319	1
GO:0016043	cellular component organization	BP	4419	15	0.213911	1
GO:0002065	columnar/cuboidal epithelial cell differentiation	BP	87	1	0.214269	1
GO:1903305	regulation of regulated secretory pathway	BP	87	1	0.214269	1
GO:0071774	response to fibroblast growth factor	BP	87	1	0.214269	1
GO:0001101	response to acid chemical	BP	87	1	0.214269	1
GO:0038061	non-canonical NF-kappaB signal transduction	BP	87	1	0.214269	1
GO:0016798	hydrolase activity, acting on glycosyl bonds	MF	87	1	0.214269	1
GO:1903561	extracellular vesicle	CC	1470	6	0.215731	1
GO:0001816	cytokine production	BP	582	3	0.216083	1
GO:0043230	extracellular organelle	CC	1471	6	0.216181	1
GO:0065010	extracellular membrane-bounded organelle	CC	1471	6	0.216181	1
GO:0098772	molecular function regulator activity	MF	1471	6	0.216181	1
GO:0007088	regulation of mitotic nuclear division	BP	88	1	0.21645	1
GO:0042391	regulation of membrane potential	BP	316	2	0.216773	1
GO:0030001	metal ion transport	BP	585	3	0.218259	1
GO:0046632	alpha-beta T cell differentiation	BP	89	1	0.218626	1
GO:0031341	regulation of cell killing	BP	89	1	0.218626	1
GO:0006821	chloride transport	BP	89	1	0.218626	1
GO:0016616	oxidoreductase activity, acting on the CH-OH group of donors, NAD or NADP as acceptor	MF	89	1	0.218626	1
GO:0070647	protein modification by small protein conjugation or removal	BP	588	3	0.220439	1
GO:0072175	epithelial tube formation	BP	90	1	0.220795	1
GO:0010927	cellular component assembly involved in morphogenesis	BP	90	1	0.220795	1
GO:0032989	cellular anatomical entity morphogenesis	BP	90	1	0.220795	1
GO:0042177	negative regulation of protein catabolic process	BP	90	1	0.220795	1
GO:0035710	CD4-positive, alpha-beta T cell activation	BP	90	1	0.220795	1
GO:0022843	voltage-gated monoatomic cation channel activity	MF	90	1	0.220795	1
GO:0043549	regulation of kinase activity	BP	320	2	0.220843	1
GO:0006935	chemotaxis	BP	321	2	0.221862	1
GO:0050868	negative regulation of T cell activation	BP	91	1	0.222958	1
GO:0098661	inorganic anion transmembrane transport	BP	91	1	0.222958	1
GO:0042330	taxis	BP	323	2	0.2239	1
GO:0010565	regulation of cellular ketone metabolic process	BP	92	1	0.225116	1
GO:0032543	mitochondrial translation	BP	92	1	0.225116	1
GO:0051087	protein-folding chaperone binding	MF	92	1	0.225116	1
GO:0051050	positive regulation of transport	BP	596	3	0.226276	1
GO:0062023	collagen-containing extracellular matrix	CC	326	2	0.226961	1
GO:1904064	positive regulation of cation transmembrane transport	BP	93	1	0.227268	1
GO:0009059	macromolecule biosynthetic process	BP	4466	15	0.227288	1
GO:0061844	antimicrobial humoral immune response mediated by antimicrobial peptide	BP	94	1	0.229414	1
GO:0001669	acrosomal vesicle	CC	94	1	0.229414	1
GO:0015079	potassium ion transmembrane transporter activity	MF	94	1	0.229414	1
GO:0035591	signaling adaptor activity	MF	94	1	0.229414	1
GO:0043414	macromolecule methylation	BP	95	1	0.231554	1
GO:0031640	killing of cells of another organism	BP	95	1	0.231554	1
GO:0141061	disruption of cell in another organism	BP	95	1	0.231554	1
GO:0061564	axon development	BP	331	2	0.23207	1
GO:0051716	cellular response to stimulus	BP	4828	16	0.232363	1
GO:0015267	channel activity	MF	332	2	0.233092	1
GO:0022803	passive transmembrane transporter activity	MF	332	2	0.233092	1
GO:0071621	granulocyte chemotaxis	BP	96	1	0.233688	1
GO:0006470	protein dephosphorylation	BP	96	1	0.233688	1
GO:0016614	oxidoreductase activity, acting on CH-OH group of donors	MF	96	1	0.233688	1
GO:0019838	growth factor binding	MF	96	1	0.233688	1
GO:0140101	catalytic activity, acting on a tRNA	MF	96	1	0.233688	1
GO:0120025	plasma membrane bounded cell projection	CC	1511	6	0.234443	1
GO:0032388	positive regulation of intracellular transport	BP	97	1	0.235817	1
GO:0141060	disruption of anatomical structure in another organism	BP	97	1	0.235817	1
GO:0098590	plasma membrane region	CC	901	4	0.23597	1
GO:0000977	RNA polymerase II transcription regulatory region sequence-specific DNA binding	MF	902	4	0.236572	1
GO:0022613	ribonucleoprotein complex biogenesis	BP	336	2	0.237187	1
GO:0030183	B cell differentiation	BP	98	1	0.237939	1
GO:0050852	T cell receptor signaling pathway	BP	98	1	0.237939	1
GO:0030010	establishment of cell polarity	BP	98	1	0.237939	1
GO:0034767	positive regulation of monoatomic ion transmembrane transport	BP	98	1	0.237939	1
GO:0006690	icosanoid metabolic process	BP	98	1	0.237939	1
GO:0140096	catalytic activity, acting on a protein	MF	1519	6	0.238158	1
GO:0044237	cellular metabolic process	BP	6252	20	0.239221	1
GO:1903038	negative regulation of leukocyte cell-cell adhesion	BP	99	1	0.240056	1
GO:0035148	tube formation	BP	99	1	0.240056	1
GO:0044249	cellular biosynthetic process	BP	4855	16	0.240132	1
GO:0043933	protein-containing complex organization	BP	1215	5	0.24184	1
GO:2001235	positive regulation of apoptotic signaling pathway	BP	100	1	0.242168	1
GO:0005773	vacuole	CC	620	3	0.243975	1
GO:0008033	tRNA processing	BP	101	1	0.244273	1
GO:0030672	synaptic vesicle membrane	CC	101	1	0.244273	1
GO:0099501	exocytic vesicle membrane	CC	101	1	0.244273	1
GO:0030426	growth cone	CC	101	1	0.244273	1
GO:0098609	cell-cell adhesion	BP	622	3	0.245462	1
GO:0010976	positive regulation of neuron projection development	BP	102	1	0.246373	1
GO:0016331	morphogenesis of embryonic epithelium	BP	102	1	0.246373	1
GO:0031323	regulation of cellular metabolic process	BP	3849	13	0.247363	1
GO:0043687	post-translational protein modification	BP	626	3	0.248439	1
GO:0050921	positive regulation of chemotaxis	BP	103	1	0.248467	1
GO:0071675	regulation of mononuclear cell migration	BP	103	1	0.248467	1
GO:0030427	site of polarized growth	CC	103	1	0.248467	1
GO:0003712	transcription coregulator activity	MF	349	2	0.250524	1
GO:0004866	endopeptidase inhibitor activity	MF	104	1	0.250555	1
GO:0008509	monoatomic anion transmembrane transporter activity	MF	104	1	0.250555	1
GO:0042221	response to chemical	BP	2517	9	0.25058	1
GO:0002757	immune response-activating signaling pathway	BP	351	2	0.25258	1
GO:0044839	cell cycle G2/M phase transition	BP	105	1	0.252638	1
GO:0021915	neural tube development	BP	105	1	0.252638	1
GO:0046165	alcohol biosynthetic process	BP	105	1	0.252638	1
GO:0022407	regulation of cell-cell adhesion	BP	352	2	0.253607	1
GO:0080135	regulation of cellular response to stress	BP	352	2	0.253607	1
GO:0044089	positive regulation of cellular component biogenesis	BP	352	2	0.253607	1
GO:0003700	DNA-binding transcription factor activity	MF	934	4	0.256022	1
GO:0098656	monoatomic anion transmembrane transport	BP	107	1	0.256787	1
GO:1903169	regulation of calcium ion transmembrane transport	BP	107	1	0.256787	1
GO:0009898	cytoplasmic side of plasma membrane	CC	107	1	0.256787	1
GO:0098657	import into cell	BP	638	3	0.257408	1
GO:0006325	chromatin organization	BP	639	3	0.258158	1
GO:0030054	cell junction	CC	1564	6	0.259411	1
GO:0032412	regulation of monoatomic ion transmembrane transporter activity	BP	109	1	0.260913	1
GO:0010594	regulation of endothelial cell migration	BP	109	1	0.260913	1
GO:0051963	regulation of synapse assembly	BP	109	1	0.260913	1
GO:0045111	intermediate filament cytoskeleton	CC	109	1	0.260913	1
GO:0030414	peptidase inhibitor activity	MF	109	1	0.260913	1
GO:1903131	mononuclear cell differentiation	BP	361	2	0.262863	1
GO:0007338	single fertilization	BP	110	1	0.262967	1
GO:0000910	cytokinesis	BP	110	1	0.262967	1
GO:0051783	regulation of nuclear division	BP	110	1	0.262967	1
GO:0033157	regulation of intracellular protein transport	BP	110	1	0.262967	1
GO:0048468	cell development	BP	1897	7	0.264604	1
GO:0120254	olefinic compound metabolic process	BP	111	1	0.265017	1
GO:1901135	carbohydrate derivative metabolic process	BP	649	3	0.265674	1
GO:0033554	cellular response to stress	BP	1260	5	0.265713	1
GO:0005759	mitochondrial matrix	CC	364	2	0.26595	1
GO:0031175	neuron projection development	BP	651	3	0.267181	1
GO:0042995	cell projection	CC	1584	6	0.269037	1
GO:0051249	regulation of lymphocyte activation	BP	367	2	0.269038	1
GO:0051338	regulation of transferase activity	BP	368	2	0.270067	1
GO:0098978	glutamatergic synapse	CC	368	2	0.270067	1
GO:0022898	regulation of transmembrane transporter activity	BP	114	1	0.27113	1
GO:2000058	regulation of ubiquitin-dependent protein catabolic process	BP	114	1	0.27113	1
GO:0042734	presynaptic membrane	CC	114	1	0.27113	1
GO:0043412	macromolecule modification	BP	1913	7	0.271696	1
GO:0001819	positive regulation of cytokine production	BP	370	2	0.272126	1
GO:0060041	retina development in camera-type eye	BP	115	1	0.273157	1
GO:0051250	negative regulation of lymphocyte activation	BP	115	1	0.273157	1
GO:0004721	phosphoprotein phosphatase activity	MF	115	1	0.273157	1
GO:0097530	granulocyte migration	BP	116	1	0.275179	1
GO:0002687	positive regulation of leukocyte migration	BP	116	1	0.275179	1
GO:0046718	symbiont entry into host cell	BP	116	1	0.275179	1
GO:0140053	mitochondrial gene expression	BP	116	1	0.275179	1
GO:0007417	central nervous system development	BP	662	3	0.27549	1
GO:0010817	regulation of hormone levels	BP	374	2	0.276243	1
GO:0000976	transcription cis-regulatory region binding	MF	971	4	0.278941	1
GO:0001067	transcription regulatory region nucleic acid binding	MF	971	4	0.278941	1
GO:0001764	neuron migration	BP	118	1	0.279205	1
GO:0044093	positive regulation of molecular function	BP	667	3	0.279277	1
GO:1901615	organic hydroxy compound metabolic process	BP	377	2	0.279331	1
GO:0044409	symbiont entry into host	BP	119	1	0.28121	1
GO:0061135	endopeptidase regulator activity	MF	119	1	0.28121	1
GO:0015103	inorganic anion transmembrane transporter activity	MF	119	1	0.28121	1
GO:0015698	inorganic anion transport	BP	120	1	0.28321	1
GO:0044085	cellular component biogenesis	BP	2273	8	0.2852	1
GO:0071478	cellular response to radiation	BP	121	1	0.285204	1
GO:0007204	positive regulation of cytosolic calcium ion concentration	BP	121	1	0.285204	1
GO:0006839	mitochondrial transport	BP	121	1	0.285204	1
GO:0005766	primary lysosome	CC	121	1	0.285204	1
GO:0042582	azurophil granule	CC	121	1	0.285204	1
GO:0000922	spindle pole	CC	121	1	0.285204	1
GO:1901981	phosphatidylinositol phosphate binding	MF	121	1	0.285204	1
GO:0006915	apoptotic process	BP	1297	5	0.285775	1
GO:0048584	positive regulation of response to stimulus	BP	1621	6	0.287103	1
GO:0051302	regulation of cell division	BP	122	1	0.287193	1
GO:0006396	RNA processing	BP	679	3	0.288391	1
GO:0071944	cell periphery	CC	3975	13	0.288782	1
GO:0071897	DNA biosynthetic process	BP	123	1	0.289176	1
GO:0009057	macromolecule catabolic process	BP	989	4	0.290228	1
GO:0032409	regulation of transporter activity	BP	124	1	0.291154	1
GO:0031256	leading edge membrane	CC	124	1	0.291154	1
GO:0007155	cell adhesion	BP	991	4	0.291487	1
GO:0002764	immune response-regulating signaling pathway	BP	389	2	0.291676	1
GO:0030335	positive regulation of cell migration	BP	389	2	0.291676	1
GO:0019730	antimicrobial humoral response	BP	125	1	0.293126	1
GO:0017157	regulation of exocytosis	BP	126	1	0.295093	1
GO:0009451	RNA modification	BP	126	1	0.295093	1
GO:0006820	monoatomic anion transport	BP	127	1	0.297055	1
GO:0046890	regulation of lipid biosynthetic process	BP	127	1	0.297055	1
GO:0005930	axoneme	CC	127	1	0.297055	1
GO:0098802	plasma membrane signaling receptor complex	CC	127	1	0.297055	1
GO:0072686	mitotic spindle	CC	127	1	0.297055	1
GO:0140030	modification-dependent protein binding	MF	127	1	0.297055	1
GO:0045321	leukocyte activation	BP	691	3	0.297533	1
GO:0019222	regulation of metabolic process	BP	4350	14	0.298688	1
GO:0016787	hydrolase activity	MF	1645	6	0.298982	1
GO:0006694	steroid biosynthetic process	BP	128	1	0.299012	1
GO:0097014	ciliary plasm	CC	128	1	0.299012	1
GO:0007186	G protein-coupled receptor signaling pathway	BP	694	3	0.299823	1
GO:0072331	signal transduction by p53 class mediator	BP	129	1	0.300963	1
GO:0044391	ribosomal subunit	CC	129	1	0.300963	1
GO:0030496	midbody	CC	130	1	0.302909	1
GO:0098798	mitochondrial protein-containing complex	CC	130	1	0.302909	1
GO:0042110	T cell activation	BP	400	2	0.302976	1
GO:0043226	organelle	CC	9366	28	0.303618	1
GO:0061025	membrane fusion	BP	131	1	0.304849	1
GO:0004888	transmembrane signaling receptor activity	MF	704	3	0.307463	1
GO:0051336	regulation of hydrolase activity	BP	405	2	0.308105	1
GO:0008233	peptidase activity	MF	405	2	0.308105	1
GO:0006812	monoatomic cation transport	BP	705	3	0.308228	1
GO:1990837	sequence-specific double-stranded DNA binding	MF	1018	4	0.308564	1
GO:0030258	lipid modification	BP	133	1	0.308715	1
GO:0061136	regulation of proteasomal protein catabolic process	BP	133	1	0.308715	1
GO:0046631	alpha-beta T cell activation	BP	134	1	0.31064	1
GO:0009566	fertilization	BP	134	1	0.31064	1
GO:0002695	negative regulation of leukocyte activation	BP	134	1	0.31064	1
GO:0042770	signal transduction in response to DNA damage	BP	134	1	0.31064	1
GO:0045595	regulation of cell differentiation	BP	1022	4	0.311105	1
GO:0022408	negative regulation of cell-cell adhesion	BP	135	1	0.312559	1
GO:0098742	cell-cell adhesion via plasma-membrane adhesion molecules	BP	135	1	0.312559	1
GO:2000147	positive regulation of cell motility	BP	411	2	0.314251	1
GO:0043270	positive regulation of monoatomic ion transport	BP	136	1	0.314474	1
GO:0055037	recycling endosome	CC	136	1	0.314474	1
GO:0012501	programmed cell death	BP	1349	5	0.314496	1
GO:0065008	regulation of biological quality	BP	2008	7	0.314896	1
GO:0008219	cell death	BP	1350	5	0.315053	1
GO:0040012	regulation of locomotion	BP	715	3	0.315882	1
GO:0030324	lung development	BP	137	1	0.316383	1
GO:0007163	establishment or maintenance of cell polarity	BP	137	1	0.316383	1
GO:0034764	positive regulation of transmembrane transport	BP	137	1	0.316383	1
GO:0042129	regulation of T cell proliferation	BP	138	1	0.318287	1
GO:0098562	cytoplasmic side of membrane	CC	138	1	0.318287	1
GO:0008047	enzyme activator activity	MF	415	2	0.318344	1
GO:1901699	cellular response to nitrogen compound	BP	416	2	0.319366	1
GO:1901698	response to nitrogen compound	BP	720	3	0.319712	1
GO:0031334	positive regulation of protein-containing complex assembly	BP	139	1	0.320186	1
GO:0004984	olfactory receptor activity	MF	139	1	0.320186	1
GO:0002694	regulation of leukocyte activation	BP	417	2	0.320388	1
GO:0030323	respiratory tube development	BP	140	1	0.322079	1
GO:0048812	neuron projection morphogenesis	BP	419	2	0.322431	1
GO:0050911	detection of chemical stimulus involved in sensory perception of smell	BP	141	1	0.323968	1
GO:0040017	positive regulation of locomotion	BP	421	2	0.324473	1
GO:0051701	biological process involved in interaction with host	BP	142	1	0.325851	1
GO:0030312	external encapsulating structure	CC	423	2	0.326513	1
GO:0031012	extracellular matrix	CC	423	2	0.326513	1
GO:0031326	regulation of cellular biosynthetic process	BP	3393	11	0.326749	1
GO:0005775	vacuolar lumen	CC	143	1	0.327729	1
GO:0055085	transmembrane transport	BP	1049	4	0.328323	1
GO:0043542	endothelial cell migration	BP	144	1	0.329602	1
GO:0003824	catalytic activity	MF	3746	12	0.329679	1
GO:0048666	neuron development	BP	734	3	0.330444	1
GO:0120039	plasma membrane bounded cell projection morphogenesis	BP	429	2	0.332626	1
GO:0009058	biosynthetic process	BP	5152	16	0.332933	1
GO:0006399	tRNA metabolic process	BP	146	1	0.333333	1
GO:0045926	negative regulation of growth	BP	147	1	0.335191	1
GO:0051260	protein homooligomerization	BP	147	1	0.335191	1
GO:0016311	dephosphorylation	BP	147	1	0.335191	1
GO:0005681	spliceosomal complex	CC	147	1	0.335191	1
GO:0048858	cell projection morphogenesis	BP	432	2	0.335678	1
GO:0071356	cellular response to tumor necrosis factor	BP	148	1	0.337044	1
GO:0050866	negative regulation of cell activation	BP	148	1	0.337044	1
GO:0035295	tube development	BP	744	3	0.338113	1
GO:0019722	calcium-mediated signaling	BP	149	1	0.338892	1
GO:0002521	leukocyte differentiation	BP	438	2	0.341769	1
GO:0003690	double-stranded DNA binding	MF	1073	4	0.343699	1
GO:0030674	protein-macromolecule adaptor activity	MF	754	3	0.345781	1
GO:0009889	regulation of biosynthetic process	BP	3444	11	0.346163	1
GO:0007608	sensory perception of smell	BP	153	1	0.346233	1
GO:0007286	spermatid development	BP	154	1	0.348056	1
GO:0042180	cellular ketone metabolic process	BP	154	1	0.348056	1
GO:0045619	regulation of lymphocyte differentiation	BP	155	1	0.349873	1
GO:0060541	respiratory system development	BP	155	1	0.349873	1
GO:0008021	synaptic vesicle	CC	155	1	0.349873	1
GO:0065003	protein-containing complex assembly	BP	1083	4	0.350119	1
GO:0043565	sequence-specific DNA binding	MF	1091	4	0.355259	1
GO:1903050	regulation of proteolysis involved in protein catabolic process	BP	158	1	0.355297	1
GO:0050907	detection of chemical stimulus involved in sensory perception	BP	158	1	0.355297	1
GO:0050865	regulation of cell activation	BP	452	2	0.355922	1
GO:0071674	mononuclear cell migration	BP	159	1	0.357095	1
GO:0007160	cell-matrix adhesion	BP	159	1	0.357095	1
GO:0010467	gene expression	BP	4170	13	0.357337	1
GO:0032101	regulation of response to external stimulus	BP	770	3	0.358043	1
GO:0009628	response to abiotic stimulus	BP	772	3	0.359575	1
GO:0048515	spermatid differentiation	BP	161	1	0.360677	1
GO:0051049	regulation of transport	BP	1100	4	0.361044	1
GO:0034612	response to tumor necrosis factor	BP	162	1	0.36246	1
GO:0005840	ribosome	CC	162	1	0.36246	1
GO:1903320	regulation of protein modification by small protein conjugation or removal	BP	163	1	0.364239	1
GO:0071222	cellular response to lipopolysaccharide	BP	163	1	0.364239	1
GO:0051924	regulation of calcium ion transport	BP	163	1	0.364239	1
GO:0009987	cellular process	BP	10660	31	0.365804	1
GO:0042098	T cell proliferation	BP	164	1	0.366013	1
GO:0036211	protein modification process	BP	1782	6	0.368532	1
GO:1901873	regulation of post-translational protein modification	BP	167	1	0.371305	1
GO:0030595	leukocyte chemotaxis	BP	167	1	0.371305	1
GO:0045055	regulated exocytosis	BP	167	1	0.371305	1
GO:0007416	synapse assembly	BP	167	1	0.371305	1
GO:0005096	GTPase activator activity	MF	167	1	0.371305	1
GO:0001775	cell activation	BP	789	3	0.372577	1
GO:0071219	cellular response to molecule of bacterial origin	BP	169	1	0.374809	1
GO:1901617	organic hydroxy compound biosynthetic process	BP	169	1	0.374809	1
GO:0032774	RNA biosynthetic process	BP	2827	9	0.376379	1
GO:0045860	positive regulation of protein kinase activity	BP	170	1	0.376554	1
GO:0097529	myeloid leukocyte migration	BP	170	1	0.376554	1
GO:0005125	cytokine activity	MF	170	1	0.376554	1
GO:0070382	exocytic vesicle	CC	171	1	0.378294	1
GO:1990904	ribonucleoprotein complex	CC	475	2	0.378952	1
GO:0002685	regulation of leukocyte migration	BP	172	1	0.38003	1
GO:1901136	carbohydrate derivative catabolic process	BP	172	1	0.38003	1
GO:0006898	receptor-mediated endocytosis	BP	172	1	0.38003	1
GO:0016323	basolateral plasma membrane	CC	172	1	0.38003	1
GO:0005802	trans-Golgi network	CC	172	1	0.38003	1
GO:1901701	cellular response to oxygen-containing compound	BP	800	3	0.380971	1
GO:0006909	phagocytosis	BP	173	1	0.38176	1
GO:0030658	transport vesicle membrane	CC	173	1	0.38176	1
GO:0140677	molecular function activator activity	MF	803	3	0.383257	1
GO:0016054	organic acid catabolic process	BP	174	1	0.383486	1
GO:0046395	carboxylic acid catabolic process	BP	174	1	0.383486	1
GO:0016485	protein processing	BP	174	1	0.383486	1
GO:0090068	positive regulation of cell cycle process	BP	174	1	0.383486	1
GO:1901888	regulation of cell junction assembly	BP	174	1	0.383486	1
GO:0048518	positive regulation of biological process	BP	4245	13	0.384756	1
GO:0022008	neurogenesis	BP	1138	4	0.385476	1
GO:0042127	regulation of cell population proliferation	BP	1139	4	0.386119	1
GO:0003723	RNA binding	MF	1139	4	0.386119	1
GO:0002682	regulation of immune system process	BP	1141	4	0.387404	1
GO:0050670	regulation of lymphocyte proliferation	BP	177	1	0.388636	1
GO:0005737	cytoplasm	CC	8179	24	0.388719	1
GO:0048646	anatomical structure formation involved in morphogenesis	BP	811	3	0.389346	1
GO:0009056	catabolic process	BP	1823	6	0.389691	1
GO:0016791	phosphatase activity	MF	178	1	0.390343	1
GO:0010564	regulation of cell cycle process	BP	487	2	0.390844	1
GO:0051222	positive regulation of protein transport	BP	180	1	0.393744	1
GO:0032838	plasma membrane bounded cell projection cytoplasm	CC	180	1	0.393744	1
GO:0070887	cellular response to chemical stimulus	BP	1490	5	0.394128	1
GO:0030336	negative regulation of cell migration	BP	181	1	0.395437	1
GO:0033674	positive regulation of kinase activity	BP	181	1	0.395437	1
GO:0009593	detection of chemical stimulus	BP	181	1	0.395437	1
GO:0043231	intracellular membrane-bounded organelle	CC	8204	24	0.39698	1
GO:0032944	regulation of mononuclear cell proliferation	BP	182	1	0.397126	1
GO:0035091	phosphatidylinositol binding	MF	182	1	0.397126	1
GO:0015318	inorganic molecular entity transmembrane transporter activity	MF	495	2	0.39872	1
GO:0002376	immune system process	BP	1842	6	0.399517	1
GO:0150034	distal axon	CC	185	1	0.402165	1
GO:0005126	cytokine receptor binding	MF	185	1	0.402165	1
GO:0045165	cell fate commitment	BP	186	1	0.403835	1
GO:0051240	positive regulation of multicellular organismal process	BP	1168	4	0.404728	1
GO:0048471	perinuclear region of cytoplasm	CC	502	2	0.405576	1
GO:0071216	cellular response to biotic stimulus	BP	188	1	0.407162	1
GO:0016740	transferase activity	MF	1513	5	0.407194	1
GO:2000146	negative regulation of cell motility	BP	189	1	0.408819	1
GO:0030246	carbohydrate binding	MF	189	1	0.408819	1
GO:0010468	regulation of gene expression	BP	3254	10	0.409123	1
GO:0141187	nucleic acid biosynthetic process	BP	2904	9	0.40926	1
GO:0017111	ribonucleoside triphosphate phosphatase activity	MF	506	2	0.409478	1
GO:0040011	locomotion	BP	838	3	0.409803	1
GO:0007606	sensory perception of chemical stimulus	BP	190	1	0.410471	1
GO:0005634	nucleus	CC	5026	15	0.411483	1
GO:0140546	defense response to symbiont	BP	841	3	0.412065	1
GO:0065009	regulation of molecular function	BP	1180	4	0.412409	1
GO:0015075	monoatomic ion transmembrane transporter activity	MF	510	2	0.413368	1
GO:0032386	regulation of intracellular transport	BP	192	1	0.413762	1
GO:0060090	molecular adaptor activity	MF	847	3	0.416584	1
GO:0045861	negative regulation of proteolysis	BP	194	1	0.417035	1
GO:0060255	regulation of macromolecule metabolic process	BP	3979	12	0.417307	1
GO:0016020	membrane	CC	6114	18	0.418188	1
GO:0009925	basal plasma membrane	CC	195	1	0.418665	1
GO:0051259	protein complex oligomerization	BP	196	1	0.42029	1
GO:0030100	regulation of endocytosis	BP	197	1	0.421911	1
GO:0061695	transferase complex, transferring phosphorus-containing groups	CC	197	1	0.421911	1
GO:0140513	nuclear protein-containing complex	CC	856	3	0.423344	1
GO:0140014	mitotic nuclear division	BP	198	1	0.423528	1
GO:0050807	regulation of synapse organization	BP	198	1	0.423528	1
GO:0001664	G protein-coupled receptor binding	MF	198	1	0.423528	1
GO:0005615	extracellular space	CC	2237	7	0.423656	1
GO:0051402	neuron apoptotic process	BP	200	1	0.426747	1
GO:0005829	cytosol	CC	3653	11	0.427993	1
GO:0040013	negative regulation of locomotion	BP	201	1	0.428351	1
GO:0016070	RNA metabolic process	BP	2949	9	0.428579	1
GO:0098552	side of membrane	CC	526	2	0.428809	1
GO:0070663	regulation of leukocyte proliferation	BP	202	1	0.42995	1
GO:0032446	protein modification by small protein conjugation	BP	528	2	0.430726	1
GO:0007162	negative regulation of cell adhesion	BP	203	1	0.431544	1
GO:0050803	regulation of synapse structure or activity	BP	203	1	0.431544	1
GO:0038023	signaling receptor activity	MF	869	3	0.433066	1
GO:0060089	molecular transducer activity	MF	869	3	0.433066	1
GO:0045178	basal part of cell	CC	204	1	0.433134	1
GO:0099568	cytoplasmic region	CC	204	1	0.433134	1
GO:0042325	regulation of phosphorylation	BP	532	2	0.434548	1
GO:0030659	cytoplasmic vesicle membrane	CC	871	3	0.434558	1
GO:0045121	membrane raft	CC	205	1	0.43472	1
GO:0006810	transport	BP	2964	9	0.435025	1
GO:0006520	amino acid metabolic process	BP	206	1	0.436302	1
GO:0045765	regulation of angiogenesis	BP	206	1	0.436302	1
GO:0098857	membrane microdomain	CC	207	1	0.437879	1
GO:0009101	glycoprotein biosynthetic process	BP	209	1	0.44102	1
GO:0010556	regulation of macromolecule biosynthetic process	BP	3334	10	0.442033	1
GO:0001818	negative regulation of cytokine production	BP	210	1	0.442585	1
GO:1903532	positive regulation of secretion by cell	BP	210	1	0.442585	1
GO:0090287	regulation of cellular response to growth factor stimulus	BP	210	1	0.442585	1
GO:1901342	regulation of vasculature development	BP	210	1	0.442585	1
GO:0062197	cellular response to chemical stress	BP	211	1	0.444145	1
GO:0000981	DNA-binding transcription factor activity, RNA polymerase II-specific	MF	884	3	0.444219	1
GO:0003676	nucleic acid binding	MF	2633	8	0.444581	1
GO:0012506	vesicle membrane	CC	885	3	0.44496	1
GO:0051347	positive regulation of transferase activity	BP	212	1	0.445701	1
GO:0005261	monoatomic cation channel activity	MF	212	1	0.445701	1
GO:0030234	enzyme regulator activity	MF	887	3	0.446441	1
GO:0044877	protein-containing complex binding	MF	887	3	0.446441	1
GO:0070588	calcium ion transmembrane transport	BP	213	1	0.447252	1
GO:0050906	detection of stimulus involved in sensory perception	BP	213	1	0.447252	1
GO:0006351	DNA-templated transcription	BP	2289	7	0.448605	1
GO:0000377	RNA splicing, via transesterification reactions with bulged adenosine as nucleophile	BP	214	1	0.448799	1
GO:0000398	mRNA splicing, via spliceosome	BP	214	1	0.448799	1
GO:0005770	late endosome	CC	215	1	0.450342	1
GO:0022603	regulation of anatomical structure morphogenesis	BP	549	2	0.450649	1
GO:0000375	RNA splicing, via transesterification reactions	BP	216	1	0.451881	1
GO:0016462	pyrophosphatase activity	MF	551	2	0.452527	1
GO:0044419	biological process involved in interspecies interaction between organisms	BP	1244	4	0.453058	1
GO:0016817	hydrolase activity, acting on acid anhydrides	MF	552	2	0.453465	1
GO:0016818	hydrolase activity, acting on acid anhydrides, in phosphorus-containing anhydrides	MF	552	2	0.453465	1
GO:0007267	cell-cell signaling	BP	897	3	0.453823	1
GO:0030155	regulation of cell adhesion	BP	553	2	0.454402	1
GO:0046651	lymphocyte proliferation	BP	218	1	0.454946	1
GO:0030182	neuron differentiation	BP	902	3	0.457501	1
GO:0019216	regulation of lipid metabolic process	BP	220	1	0.457995	1
GO:0060562	epithelial tube morphogenesis	BP	220	1	0.457995	1
GO:0000323	lytic vacuole	CC	558	2	0.459074	1
GO:0005764	lysosome	CC	558	2	0.459074	1
GO:0060326	cell chemotaxis	BP	221	1	0.459513	1
GO:0030217	T cell differentiation	BP	222	1	0.461026	1
GO:0050793	regulation of developmental process	BP	1611	5	0.462518	1
GO:0008202	steroid metabolic process	BP	223	1	0.462536	1
GO:0062012	regulation of small molecule metabolic process	BP	223	1	0.462536	1
GO:0003729	mRNA binding	MF	224	1	0.464041	1
GO:0032943	mononuclear cell proliferation	BP	225	1	0.465543	1
GO:0098542	defense response to other organism	BP	914	3	0.466289	1
GO:0003677	DNA binding	MF	1619	5	0.466991	1
GO:0042742	defense response to bacterium	BP	226	1	0.46704	1
GO:0019058	viral life cycle	BP	227	1	0.468533	1
GO:0051047	positive regulation of secretion	BP	227	1	0.468533	1
GO:0009416	response to light stimulus	BP	228	1	0.470022	1
GO:0031346	positive regulation of cell projection organization	BP	228	1	0.470022	1
GO:1904951	positive regulation of establishment of protein localization	BP	228	1	0.470022	1
GO:0031965	nuclear membrane	CC	230	1	0.472988	1
GO:0003924	GTPase activity	MF	231	1	0.474465	1
GO:0045597	positive regulation of cell differentiation	BP	576	2	0.475709	1
GO:0002460	adaptive immune response based on somatic recombination of immune receptors built from immunoglobulin superfamily domains	BP	233	1	0.477407	1
GO:1902105	regulation of leukocyte differentiation	BP	234	1	0.478872	1
GO:0044403	biological process involved in symbiotic interaction	BP	234	1	0.478872	1
GO:0051128	regulation of cellular component organization	BP	1642	5	0.479798	1
GO:0045787	positive regulation of cell cycle	BP	235	1	0.480333	1
GO:0043010	camera-type eye development	BP	236	1	0.481789	1
GO:0031589	cell-substrate adhesion	BP	236	1	0.481789	1
GO:0051239	regulation of multicellular organismal process	BP	2005	6	0.483395	1
GO:0022409	positive regulation of cell-cell adhesion	BP	238	1	0.484691	1
GO:0006629	lipid metabolic process	BP	940	3	0.485131	1
GO:0032940	secretion by cell	BP	588	2	0.486636	1
GO:0009306	protein secretion	BP	240	1	0.487577	1
GO:0042578	phosphoric ester hydrolase activity	MF	241	1	0.489014	1
GO:0005622	intracellular anatomical structure	CC	9918	28	0.49036	1
GO:0035592	establishment of protein localization to extracellular region	BP	242	1	0.490447	1
GO:0006950	response to stress	BP	2735	8	0.490455	1
GO:0034654	nucleobase-containing compound biosynthetic process	BP	3097	9	0.492023	1
GO:0035239	tube morphogenesis	BP	594	2	0.492049	1
GO:0071692	protein localization to extracellular region	BP	244	1	0.493301	1
GO:0031253	cell projection membrane	CC	244	1	0.493301	1
GO:0048522	positive regulation of cellular process	BP	3818	11	0.493475	1
GO:0048583	regulation of response to stimulus	BP	2744	8	0.494474	1
GO:0032496	response to lipopolysaccharide	BP	246	1	0.49614	1
GO:0071345	cellular response to cytokine stimulus	BP	599	2	0.496533	1
GO:0006952	defense response	BP	1314	4	0.496598	1
GO:0048699	generation of neurons	BP	959	3	0.498716	1
GO:0009895	negative regulation of catabolic process	BP	249	1	0.500369	1
GO:0098791	Golgi apparatus subcompartment	CC	250	1	0.501771	1
GO:0043229	intracellular organelle	CC	8873	25	0.502247	1
GO:0006357	regulation of transcription by RNA polymerase II	BP	1684	5	0.502957	1
GO:0070661	leukocyte proliferation	BP	254	1	0.507341	1
GO:0006066	alcohol metabolic process	BP	254	1	0.507341	1
GO:0034774	secretory granule lumen	CC	254	1	0.507341	1
GO:0016050	vesicle organization	BP	255	1	0.508723	1
GO:0042176	regulation of protein catabolic process	BP	255	1	0.508723	1
GO:0030139	endocytic vesicle	CC	255	1	0.508723	1
GO:0007281	germ cell development	BP	256	1	0.510103	1
GO:0023052	signaling	BP	4222	12	0.510744	1
GO:0002237	response to molecule of bacterial origin	BP	257	1	0.511478	1
GO:2001233	regulation of apoptotic signaling pathway	BP	257	1	0.511478	1
GO:0080134	regulation of response to stress	BP	978	3	0.512133	1
GO:0022607	cellular component assembly	BP	2062	6	0.512157	1
GO:0019220	regulation of phosphate metabolic process	BP	617	2	0.512479	1
GO:0006887	exocytosis	BP	258	1	0.512849	1
GO:0060205	cytoplasmic vesicle lumen	CC	258	1	0.512849	1
GO:0051174	regulation of phosphorus metabolic process	BP	618	2	0.513355	1
GO:0031983	vesicle lumen	CC	259	1	0.514217	1
GO:0001654	eye development	BP	260	1	0.515581	1
GO:0015031	protein transport	BP	983	3	0.515636	1
GO:0006954	inflammatory response	BP	622	2	0.516852	1
GO:0007154	cell communication	BP	4239	12	0.517233	1
GO:0044282	small molecule catabolic process	BP	262	1	0.518298	1
GO:0032102	negative regulation of response to external stimulus	BP	263	1	0.519651	1
GO:0150063	visual system development	BP	263	1	0.519651	1
GO:0004857	enzyme inhibitor activity	MF	263	1	0.519651	1
GO:0008283	cell population proliferation	BP	1353	4	0.520294	1
GO:0007165	signal transduction	BP	3888	11	0.521025	1
GO:0019752	carboxylic acid metabolic process	BP	628	2	0.522067	1
GO:0005576	extracellular region	CC	2812	8	0.52461	1
GO:0140098	catalytic activity, acting on RNA	MF	267	1	0.525025	1
GO:0051234	establishment of localization	BP	3177	9	0.52587	1
GO:0048880	sensory system development	BP	268	1	0.526359	1
GO:0042981	regulation of apoptotic process	BP	999	3	0.526758	1
GO:0006417	regulation of translation	BP	270	1	0.529017	1
GO:0001558	regulation of cell growth	BP	270	1	0.529017	1
GO:0006631	fatty acid metabolic process	BP	272	1	0.53166	1
GO:1903037	regulation of leukocyte cell-cell adhesion	BP	273	1	0.532977	1
GO:0043436	oxoacid metabolic process	BP	641	2	0.533242	1
GO:0030334	regulation of cell migration	BP	643	2	0.534946	1
GO:0006082	organic acid metabolic process	BP	644	2	0.535797	1
GO:0000902	cell morphogenesis	BP	645	2	0.536647	1
GO:0032879	regulation of localization	BP	1384	4	0.538789	1
GO:0140352	export from cell	BP	648	2	0.539189	1
GO:0009986	cell surface	CC	649	2	0.540035	1
GO:0010975	regulation of neuron projection development	BP	279	1	0.540798	1
GO:0050863	regulation of T cell activation	BP	280	1	0.542089	1
GO:0043235	receptor complex	CC	280	1	0.542089	1
GO:0016887	ATP hydrolysis activity	MF	280	1	0.542089	1
GO:0022412	cellular process involved in reproduction in multicellular organism	BP	281	1	0.543377	1
GO:0030097	hemopoiesis	BP	654	2	0.544247	1
GO:0006366	transcription by RNA polymerase II	BP	1765	5	0.546592	1
GO:0006816	calcium ion transport	BP	284	1	0.547218	1
GO:0046872	metal ion binding	MF	2864	8	0.547317	1
GO:0034097	response to cytokine	BP	658	2	0.547598	1
GO:1903706	regulation of hemopoiesis	BP	285	1	0.548492	1
GO:0016324	apical plasma membrane	CC	286	1	0.549762	1
GO:0043067	regulation of programmed cell death	BP	1033	3	0.549952	1
GO:0008092	cytoskeletal protein binding	MF	661	2	0.550101	1
GO:0120036	plasma membrane bounded cell projection organization	BP	1038	3	0.553311	1
GO:0050900	leukocyte migration	BP	290	1	0.554807	1
GO:0048732	gland development	BP	291	1	0.55606	1
GO:0080090	regulation of primary metabolic process	BP	3616	10	0.55677	1
GO:1901652	response to peptide	BP	671	2	0.558376	1
GO:0051606	detection of stimulus	BP	295	1	0.561036	1
GO:0016055	Wnt signaling pathway	BP	295	1	0.561036	1
GO:0045859	regulation of protein kinase activity	BP	295	1	0.561036	1
GO:0007409	axonogenesis	BP	295	1	0.561036	1
GO:0005819	spindle	CC	296	1	0.562271	1
GO:0002697	regulation of immune effector process	BP	297	1	0.563503	1
GO:1901987	regulation of cell cycle phase transition	BP	297	1	0.563503	1
GO:0031252	cell leading edge	CC	297	1	0.563503	1
GO:0004842	ubiquitin-protein transferase activity	MF	298	1	0.564732	1
GO:0046903	secretion	BP	680	2	0.565734	1
GO:0009314	response to radiation	BP	299	1	0.565958	1
GO:0044255	cellular lipid metabolic process	BP	681	2	0.566547	1
GO:0000280	nuclear division	BP	300	1	0.56718	1
GO:2000145	regulation of cell motility	BP	685	2	0.569786	1
GO:0007159	leukocyte cell-cell adhesion	BP	303	1	0.570825	1
GO:0009897	external side of plasma membrane	CC	303	1	0.570825	1
GO:0046873	metal ion transmembrane transporter activity	MF	304	1	0.572034	1
GO:0043254	regulation of protein-containing complex assembly	BP	305	1	0.573239	1
GO:0051223	regulation of protein transport	BP	305	1	0.573239	1
GO:0030030	cell projection organization	BP	1069	3	0.573819	1
GO:0043169	cation binding	MF	2926	8	0.573913	1
GO:0016032	viral process	BP	306	1	0.574441	1
GO:0030133	transport vesicle	CC	306	1	0.574441	1
GO:0007018	microtubule-based movement	BP	308	1	0.576835	1
GO:0005765	lysosomal membrane	CC	310	1	0.579216	1
GO:0098852	lytic vacuole membrane	CC	310	1	0.579216	1
GO:0006355	regulation of DNA-templated transcription	BP	2200	6	0.579472	1
GO:0008380	RNA splicing	BP	311	1	0.580402	1
GO:0016192	vesicle-mediated transport	BP	1083	3	0.5829	1
GO:0044087	regulation of cellular component biogenesis	BP	703	2	0.584155	1
GO:0001934	positive regulation of protein phosphorylation	BP	315	1	0.585112	1
GO:2001141	regulation of RNA biosynthetic process	BP	2212	6	0.585134	1
GO:0034329	cell junction assembly	BP	317	1	0.587447	1
GO:0019787	ubiquitin-like protein transferase activity	MF	317	1	0.587447	1
GO:0030695	GTPase regulator activity	MF	318	1	0.58861	1
GO:0060589	nucleoside-triphosphatase regulator activity	MF	318	1	0.58861	1
GO:0090304	nucleic acid metabolic process	BP	3330	9	0.588767	1
GO:0045087	innate immune response	BP	709	2	0.588869	1
GO:0016049	cell growth	BP	322	1	0.59323	1
GO:0005543	phospholipid binding	MF	322	1	0.59323	1
GO:0009967	positive regulation of signal transduction	BP	1100	3	0.593771	1
GO:0002009	morphogenesis of an epithelium	BP	324	1	0.59552	1
GO:0016755	aminoacyltransferase activity	MF	328	1	0.600064	1
GO:0048285	organelle fission	BP	329	1	0.601192	1
GO:0007346	regulation of mitotic cell cycle	BP	330	1	0.602317	1
GO:0042327	positive regulation of phosphorylation	BP	331	1	0.603439	1
GO:0045088	regulation of innate immune response	BP	331	1	0.603439	1
GO:0005874	microtubule	CC	331	1	0.603439	1
GO:0051726	regulation of cell cycle	BP	729	2	0.604308	1
GO:0005768	endosome	CC	729	2	0.604308	1
GO:0043603	amide metabolic process	BP	334	1	0.606787	1
GO:0051707	response to other organism	BP	1122	3	0.607582	1
GO:0051052	regulation of DNA metabolic process	BP	335	1	0.607896	1
GO:0005743	mitochondrial inner membrane	CC	335	1	0.607896	1
GO:0045177	apical part of cell	CC	336	1	0.609003	1
GO:0005774	vacuolar membrane	CC	336	1	0.609003	1
GO:0043207	response to external biotic stimulus	BP	1125	3	0.609442	1
GO:0006397	mRNA processing	BP	338	1	0.611207	1
GO:1901700	response to oxygen-containing compound	BP	1133	3	0.614376	1
GO:0023061	signal release	BP	342	1	0.615579	1
GO:0097367	carbohydrate derivative binding	MF	1523	4	0.617348	1
GO:0140678	molecular function inhibitor activity	MF	344	1	0.617747	1
GO:0051130	positive regulation of cellular component organization	BP	748	2	0.618582	1
GO:0031667	response to nutrient levels	BP	345	1	0.618826	1
GO:0045785	positive regulation of cell adhesion	BP	346	1	0.619903	1
GO:1903829	positive regulation of protein localization	BP	346	1	0.619903	1
GO:0009607	response to biotic stimulus	BP	1149	3	0.624126	1
GO:0015629	actin cytoskeleton	CC	350	1	0.624179	1
GO:0005635	nuclear envelope	CC	352	1	0.626299	1
GO:0022857	transmembrane transporter activity	MF	763	2	0.62958	1
GO:0060627	regulation of vesicle-mediated transport	BP	356	1	0.630505	1
GO:0050839	cell adhesion molecule binding	MF	356	1	0.630505	1
GO:0050808	synapse organization	BP	357	1	0.63155	1
GO:0005856	cytoskeleton	CC	1554	4	0.633779	1
GO:0045184	establishment of protein localization	BP	1167	3	0.634902	1
GO:0044248	cellular catabolic process	BP	774	2	0.637494	1
GO:0071407	cellular response to organic cyclic compound	BP	364	1	0.638779	1
GO:0002683	negative regulation of immune system process	BP	366	1	0.640819	1
GO:0070201	regulation of establishment of protein localization	BP	367	1	0.641835	1
GO:0044770	cell cycle phase transition	BP	367	1	0.641835	1
GO:0010562	positive regulation of phosphorus metabolic process	BP	369	1	0.643858	1
GO:0045937	positive regulation of phosphate metabolic process	BP	369	1	0.643858	1
GO:0044057	regulation of system process	BP	370	1	0.644866	1
GO:0019221	cytokine-mediated signaling pathway	BP	371	1	0.64587	1
GO:0001525	angiogenesis	BP	371	1	0.64587	1
GO:0048667	cell morphogenesis involved in neuron differentiation	BP	372	1	0.646872	1
GO:0048018	receptor ligand activity	MF	372	1	0.646872	1
GO:0140657	ATP-dependent activity	MF	372	1	0.646872	1
GO:0019866	organelle inner membrane	CC	374	1	0.648868	1
GO:0030546	signaling receptor activator activity	MF	377	1	0.65184	1
GO:0060429	epithelium development	BP	800	2	0.655693	1
GO:0010608	post-transcriptional regulation of gene expression	BP	382	1	0.65674	1
GO:0071495	cellular response to endogenous stimulus	BP	804	2	0.65843	1
GO:0051252	regulation of RNA metabolic process	BP	2379	6	0.660044	1
GO:1903530	regulation of secretion by cell	BP	387	1	0.661572	1
GO:0007423	sensory organ development	BP	388	1	0.662531	1
GO:0002831	regulation of response to biotic stimulus	BP	389	1	0.663486	1
GO:0003682	chromatin binding	MF	391	1	0.66539	1
GO:0004930	G protein-coupled receptor activity	MF	391	1	0.66539	1
GO:0040008	regulation of growth	BP	395	1	0.669166	1
GO:0005975	carbohydrate metabolic process	BP	396	1	0.670103	1
GO:0048598	embryonic morphogenesis	BP	396	1	0.670103	1
GO:0030545	signaling receptor regulator activity	MF	396	1	0.670103	1
GO:1901137	carbohydrate derivative biosynthetic process	BP	397	1	0.671038	1
GO:0048729	tissue morphogenesis	BP	398	1	0.671971	1
GO:0005739	mitochondrion	CC	1232	3	0.672105	1
GO:0010008	endosome membrane	CC	399	1	0.6729	1
GO:0120035	regulation of plasma membrane bounded cell projection organization	BP	402	1	0.675674	1
GO:0010256	endomembrane system organization	BP	402	1	0.675674	1
GO:0140640	catalytic activity, acting on a nucleic acid	MF	402	1	0.675674	1
GO:0023056	positive regulation of signaling	BP	1243	3	0.678132	1
GO:0044281	small molecule metabolic process	BP	1244	3	0.678676	1
GO:0032870	cellular response to hormone stimulus	BP	406	1	0.679337	1
GO:0010647	positive regulation of cell communication	BP	1246	3	0.679763	1
GO:0022890	inorganic cation transmembrane transporter activity	MF	407	1	0.680246	1
GO:0006914	autophagy	BP	408	1	0.681153	1
GO:0061919	process utilizing autophagic mechanism	BP	408	1	0.681153	1
GO:0005215	transporter activity	MF	839	2	0.681665	1
GO:0031401	positive regulation of protein modification process	BP	409	1	0.682057	1
GO:0010628	positive regulation of gene expression	BP	840	2	0.68231	1
GO:0007399	nervous system development	BP	1651	4	0.682381	1
GO:0051604	protein maturation	BP	411	1	0.683858	1
GO:0097190	apoptotic signaling pathway	BP	413	1	0.685649	1
GO:0031344	regulation of cell projection organization	BP	415	1	0.68743	1
GO:0007283	spermatogenesis	BP	416	1	0.688317	1
GO:0051301	cell division	BP	416	1	0.688317	1
GO:0044283	small molecule biosynthetic process	BP	420	1	0.69184	1
GO:0022402	cell cycle process	BP	855	2	0.691866	1
GO:0051046	regulation of secretion	BP	422	1	0.693587	1
GO:0030162	regulation of proteolysis	BP	424	1	0.695325	1
GO:0048232	male gamete generation	BP	424	1	0.695325	1
GO:0050877	nervous system process	BP	862	2	0.696246	1
GO:0008324	monoatomic cation transmembrane transporter activity	MF	427	1	0.697912	1
GO:0019904	protein domain specific binding	MF	428	1	0.69877	1
GO:0031325	positive regulation of cellular metabolic process	BP	2083	5	0.69905	1
GO:0071396	cellular response to lipid	BP	432	1	0.702178	1
GO:0051179	localization	BP	3635	9	0.702732	1
GO:0032787	monocarboxylic acid metabolic process	BP	434	1	0.703868	1
GO:0048514	blood vessel morphogenesis	BP	435	1	0.704709	1
GO:0043009	chordate embryonic development	BP	436	1	0.705548	1
GO:0007420	brain development	BP	444	1	0.712177	1
GO:0031967	organelle envelope	CC	891	2	0.713868	1
GO:0051094	positive regulation of developmental process	BP	892	2	0.714461	1
GO:0009792	embryo development ending in birth or egg hatching	BP	447	1	0.714625	1
GO:0071705	nitrogen compound transport	BP	1317	3	0.716654	1
GO:0030154	cell differentiation	BP	2916	7	0.719307	1
GO:0048869	cellular developmental process	BP	2917	7	0.719666	1
GO:0010557	positive regulation of macromolecule biosynthetic process	BP	1741	4	0.723519	1
GO:0071363	cellular response to growth factor stimulus	BP	461	1	0.725783	1
GO:0006139	nucleobase-containing compound metabolic process	BP	3713	9	0.728772	1
GO:0016310	phosphorylation	BP	918	2	0.729524	1
GO:0006886	intracellular protein transport	BP	466	1	0.729664	1
GO:0032103	positive regulation of response to external stimulus	BP	469	1	0.731967	1
GO:0006412	translation	BP	470	1	0.73273	1
GO:0016567	protein ubiquitination	BP	472	1	0.73425	1
GO:0000139	Golgi membrane	CC	476	1	0.737266	1
GO:0009653	anatomical structure morphogenesis	BP	1774	4	0.737633	1
GO:0051246	regulation of protein metabolic process	BP	1362	3	0.738362	1
GO:0005813	centrosome	CC	479	1	0.739505	1
GO:0060322	head development	BP	480	1	0.740247	1
GO:0031328	positive regulation of cellular biosynthetic process	BP	1781	4	0.74056	1
GO:0019219	regulation of nucleobase-containing compound metabolic process	BP	2585	6	0.74095	1
GO:0070848	response to growth factor	BP	482	1	0.741726	1
GO:0002252	immune effector process	BP	485	1	0.743928	1
GO:0051129	negative regulation of cellular component organization	BP	486	1	0.744658	1
GO:0015630	microtubule cytoskeleton	CC	949	2	0.746629	1
GO:0001932	regulation of protein phosphorylation	BP	490	1	0.747558	1
GO:0099513	polymeric cytoskeletal fiber	CC	490	1	0.747558	1
GO:0016491	oxidoreductase activity	MF	493	1	0.749712	1
GO:0001568	blood vessel development	BP	494	1	0.750426	1
GO:0030855	epithelial cell differentiation	BP	494	1	0.750426	1
GO:0009617	response to bacterium	BP	497	1	0.752556	1
GO:0044092	negative regulation of molecular function	BP	498	1	0.753262	1
GO:0016071	mRNA metabolic process	BP	499	1	0.753966	1
GO:0009891	positive regulation of biosynthetic process	BP	1815	4	0.754444	1
GO:0007600	sensory perception	BP	501	1	0.755368	1
GO:1903047	mitotic cell cycle process	BP	501	1	0.755368	1
GO:0010604	positive regulation of macromolecule metabolic process	BP	2227	5	0.75601	1
GO:0008610	lipid biosynthetic process	BP	503	1	0.756763	1
GO:0005929	cilium	CC	503	1	0.756763	1
GO:0031090	organelle membrane	CC	2630	6	0.75679	1
GO:0007268	chemical synaptic transmission	BP	510	1	0.761582	1
GO:0098916	anterograde trans-synaptic signaling	BP	510	1	0.761582	1
GO:0001944	vasculature development	BP	511	1	0.762263	1
GO:0099537	trans-synaptic signaling	BP	512	1	0.762942	1
GO:0042803	protein homodimerization activity	MF	513	1	0.763619	1
GO:0016788	hydrolase activity, acting on ester bonds	MF	518	1	0.766976	1
GO:0009719	response to endogenous stimulus	BP	993	2	0.769361	1
GO:0031966	mitochondrial membrane	CC	525	1	0.771598	1
GO:0034330	cell junction organization	BP	527	1	0.772902	1
GO:0099536	synaptic signaling	BP	531	1	0.775489	1
GO:0007166	cell surface receptor signaling pathway	BP	1871	4	0.77612	1
GO:0007276	gamete generation	BP	532	1	0.776131	1
GO:0016477	cell migration	BP	1021	2	0.782916	1
GO:0051248	negative regulation of protein metabolic process	BP	543	1	0.783076	1
GO:0005740	mitochondrial envelope	CC	559	1	0.792805	1
GO:0031984	organelle subcompartment	CC	1062	2	0.801542	1
GO:0008289	lipid binding	MF	582	1	0.806047	1
GO:0097159	organic cyclic compound binding	MF	3989	9	0.809348	1
GO:0031347	regulation of defense response	BP	588	1	0.809364	1
GO:0005815	microtubule organizing center	CC	589	1	0.809911	1
GO:0098588	bounding membrane of organelle	CC	1545	3	0.813787	1
GO:0009725	response to hormone	BP	601	1	0.81636	1
GO:0040007	growth	BP	603	1	0.817414	1
GO:0048585	negative regulation of response to stimulus	BP	1107	2	0.820391	1
GO:0000278	mitotic cell cycle	BP	610	1	0.821057	1
GO:0007049	cell cycle	BP	1116	2	0.823969	1
GO:0043167	ion binding	MF	4057	9	0.826373	1
GO:0006974	DNA damage response	BP	621	1	0.826638	1
GO:0005794	Golgi apparatus	CC	1124	2	0.827098	1
GO:0014070	response to organic cyclic compound	BP	622	1	0.827137	1
GO:0048523	negative regulation of cellular process	BP	3268	7	0.827774	1
GO:0032880	regulation of protein localization	BP	625	1	0.828625	1
GO:0045893	positive regulation of DNA-templated transcription	BP	1128	2	0.828644	1
GO:0009893	positive regulation of metabolic process	BP	2451	5	0.828794	1
GO:1902680	positive regulation of RNA biosynthetic process	BP	1129	2	0.829028	1
GO:0035556	intracellular signal transduction	BP	2030	4	0.829829	1
GO:0006796	phosphate-containing compound metabolic process	BP	1592	3	0.830024	1
GO:0006793	phosphorus metabolic process	BP	1593	3	0.830357	1
GO:0048609	multicellular organismal reproductive process	BP	635	1	0.833495	1
GO:0009966	regulation of signal transduction	BP	2056	4	0.837556	1
GO:0008284	positive regulation of cell population proliferation	BP	646	1	0.838697	1
GO:0033993	response to lipid	BP	648	1	0.839626	1
GO:0012505	endomembrane system	CC	3327	7	0.84247	1
GO:0099512	supramolecular fiber	CC	657	1	0.84374	1
GO:0099081	supramolecular polymer	CC	662	1	0.845981	1
GO:0007017	microtubule-based process	BP	666	1	0.847752	1
GO:0031399	regulation of protein modification process	BP	667	1	0.848191	1
GO:0003006	developmental process involved in reproduction	BP	668	1	0.848629	1
GO:0048870	cell motility	BP	1191	2	0.851449	1
GO:0070925	organelle assembly	BP	677	1	0.852518	1
GO:0006259	DNA metabolic process	BP	680	1	0.853792	1
GO:0009605	response to external stimulus	BP	1671	3	0.85468	1
GO:0036094	small molecule binding	MF	4189	9	0.856284	1
GO:0051254	positive regulation of RNA metabolic process	BP	1214	2	0.859083	1
GO:0033365	protein localization to organelle	BP	694	1	0.859599	1
GO:0009894	regulation of catabolic process	BP	701	1	0.862417	1
GO:0060341	regulation of cellular localization	BP	704	1	0.863608	1
GO:0046983	protein dimerization activity	MF	704	1	0.863608	1
GO:0019953	sexual reproduction	BP	713	1	0.867121	1
GO:0043232	intracellular non-membrane-bounded organelle	CC	3446	7	0.869225	1
GO:0043228	non-membrane-bounded organelle	CC	3447	7	0.869434	1
GO:0048731	system development	BP	2613	5	0.870122	1
GO:0009790	embryo development	BP	734	1	0.874977	1
GO:0051241	negative regulation of multicellular organismal process	BP	737	1	0.876061	1
[truncated: 19,349 more rows]

## Sheet: IBD_GO_terms
ID	Term	Ont	N	DE	P.DE	Adj.P
[truncated: 20,712 more rows]

[truncated: 1 more sheets: PERFORM_GO_terms]
